# Supplementary material for: Transcriptional Regulation of Starch Biosynthesis in Sorghum Grain by a MIKC-Type MADS-Box Transcription Factor: An In Vitro Analysis
Source: Plants (Basel). 2026 Mar 26;15(7):1011. doi: 10.3390/plants15071011 (PMC13074354; doi:10.3390/plants15071011)
Supplement: Supplementary file 1 [file plants-15-01011-s001.zip]

Archive with 6 entries (6 files):
- Fig. S1-Revised.jpg
- Fig. S2-Revised.jpg
- Table S1 Gene information and physicochemical properties of sorghum MIKC_MADS subfamily.xlsx
- Table S2  Cis-elements in the 2000-bp promoter sequence of the sorghum MIKC gene via PlantCARE.xlsx
- Table S3 Gene information associated with the SbMIKC17 peaks identified via DAP-seq.xlsx
- Table S4 All the primer sequence information used in this study.xlsx
