# Supplementary material for: Transcriptional Regulation of Starch Biosynthesis in Sorghum Grain by a MIKC-Type MADS-Box Transcription Factor: An In Vitro Analysis
Source: Plants (Basel). 2026 Mar 26;15(7):1011. doi: 10.3390/plants15071011 (PMC13074354; doi:10.3390/plants15071011)
Supplement: Supplementary file 1 [file plants-15-01011-s001.zip › Table S1 Gene information and physicochemical properties of sorghum MIKC_MADS subfamily.xlsx]

## Sheet: MIKC MADS
Table 1. Gene information and physicochemical properties of sorghum MIKC_MADS subfamily
Gene Name	Gene ID	Transcripts	Initial position	End position	Amino acid length/aa	Protein molecular weight/kDa	PI	Subcellular localization
SbMIKC12	SORBI_3003G073700	OQU86331	6275844	6288226	171	19302.5	9.26	Nucleus
SbMIKC13	SORBI_3003G282400	KXG33296	61697518	61702442	197	22573.5	6.33	Nucleus
SbMIKC22	SORBI_3006G091500	KXG26379	46126859	46131367	205	23847.6	9.25	Nucleus
SbMIKC14	SORBI_3003G379000	EES01864	69262822	69268040	209	24118.5	7.77	Nucleus
SbMIKC33	SORBI_3009G142500	EES18254	49983761	49987964	212	24765.2	9.22	Nucleus
SbMIKC29	SORBI_3008G072800	OQU78923	9832521	9837432	215	24786.5	9.22	Nucleus
SbMIKC26	SORBI_3007G013800	EES13239	1216492	1221957	222	25152	6.97	Nucleus
SbMIKC31	SORBI_3008G103500	KXG23501	48985997	48990296	223	24877.2	8.91	Nucleus
SbMIKC3	SORBI_3001G314400	KXG39017	60182269	60197455	225	25802.6	9.51	Nucleus
SbMIKC34	SORBI_3010G050500	EER89250	3892533	3900414	225	25947.4	6.97	Nucleus
SbMIKC35	SORBI_3010G085400	EER88077	7299379	7308909	225	25035.2	6	Nucleus
SbMIKC18	SORBI_3004G191901	OQU85203	54399165	54410241	226	25620	9.25	Nucleus
SbMIKC38	SORBI_3010G261800	EER90370	59835462	59842467	226	25722.1	8.95	Nucleus
SbMIKC21	SORBI_3004G306500	KXG31156	64468656	64478040	228	25472.5	5.2	Nucleus
SbMIKC27	SORBI_3007G135301	OQU80503	56044249	56061908	229	26359.9	8.92	Nucleus
SbMIKC5	SORBI_3001G478400	KXG40017	75063064	75075524	230	26047.5	8.38	Nucleus
SbMIKC6	SORBI_3001G526800	OQU93352	79087198	79105135	233	26411.4	9.01	Nucleus
SbMIKC24	SORBI_3006G189500	KXG26975	54381315	54390098	235	26618.2	9.03	Nucleus
SbMIKC37	SORBI_3010G221500	KXG20559	56416017	56420738	238	26581.7	4.98	Nucleus
SbMIKC23	SORBI_3006G107700	OQU81712	47720366	47744492	239	27346	8.8	Nucleus
SbMIKC1	SORBI_3001G086400	EER90861	6679217	6688323	241	27478.2	6.23	Nucleus
SbMIKC28	SORBI_3007G193300	EES15309	62585839	62595684	241	28062.9	8.93	Nucleus
SbMIKC19	SORBI_3004G250000	OQU85464	59661912	59670014	242	27569.4	9.3	Nucleus
SbMIKC4	SORBI_3001G455900	OQU93000	73188105	73201446	243	28014.5	5.83	Nucleus
SbMIKC9	SORBI_3002G258000	EER97012	64382382	64390601	243	27950.8	9.01	Nucleus
SbMIKC2	SORBI_3001G086500	EER90862	6699580	6710049	245	28020.2	9.41	Nucleus
SbMIKC8	SORBI_3002G080500	EER96088	8474348	8477455	246	26860.1	5.02	Nucleus
SbMIKC10	SORBI_3002G368700	EER97510	72821925	72829165	253	28432.3	9.26	Nucleus
SbMIKC20	SORBI_3004G281000	EES07448	62322436	62331272	255	29030	8.92	Nucleus
SbMIKC25	SORBI_3006G213900	OQU82318	56231368	56236212	257	29790	9.07	Nucleus
SbMIKC17	SORBI_3004G056000	EES06346	4504870	4510147	258	28932.8	6.25	Nucleus
SbMIKC11	SORBI_3003G027000	EES00105	2350633	2362561	269	30421.5	9.15	Nucleus
SbMIKC30	SORBI_3008G072900	EES15827	10080024	10088057	269	30378.6	9.21	Nucleus
SbMIKC7	SORBI_3002G010100	EER95753	959451	968886	270	30928.2	9.16	Nucleus
SbMIKC15	SORBI_3003G381100	EES01878	69470725	69477372	277	30957.9	9.28	Nucleus
SbMIKC32	SORBI_3009G075500	KXG21523	9803179	9815616	287	32390.6	9.49	Nucleus
SbMIKC36	SORBI_3010G090200	KXG19627	7838338	7845781	373	41278.8	5	Nucleus
SbMIKC16	SORBI_3004G003401	OQU84149	281174	294912	476	52794.9	6.42	Nucleus
