# Supplementary material for: Transcriptional Regulation of Starch Biosynthesis in Sorghum Grain by a MIKC-Type MADS-Box Transcription Factor: An In Vitro Analysis
Source: Plants (Basel). 2026 Mar 26;15(7):1011. doi: 10.3390/plants15071011 (PMC13074354; doi:10.3390/plants15071011)
Supplement: Supplementary file 1 [file plants-15-01011-s001.zip › Table S2 Cis-elements in the 2000-bp promoter sequence of the sorghum MIKC gene via PlantCARE.xlsx]

## Sheet: Sheet1
Table S2. Cis-elements in the 2000-bp promoter sequence of the sorghum MIKC gene via PlantCARE
Cis-regulatory elements	Annotation
3-AF1 binding site	light responsive element
ACE	cis-acting element involved in light responsiveness
AE-box	part of a module for light response
AT1-motif	part of a light responsive module
ATC-motif	part of a conserved DNA module involved in light responsiveness
ATCT-motif	part of a conserved DNA module involved in light responsiveness
Box 4	part of a conserved DNA module involved in light responsiveness
Box II	part of a light responsive element
CAG-motif	part of a light response element
C-box	cis-acting element involved in gibberellin-responsiveness
chs-CMA1a	part of a light responsive element
chs-CMA2a	part of a light responsive element
chs-CMA2b	part of a light responsive element
chs-Unit 1 m1	part of a light responsive element
Gap-box	part of a light responsive element
GATA-motif	part of a light responsive element
G-box	cis-acting regulatory element involved in light responsiveness
GT1-motif	light responsive element
GTGGC-motif	part of a light responsive element
I-box	part of a light responsive element
LAMP-element	part of a light responsive element
L-box	part of a light responsive element
GA-motif	part of a light responsive element
Pc-CMA2c	part of a light responsive element
sbp-CMA1c	part of a light responsive element
Sp1	light responsive element
TCCC-motif	part of a light responsive element
TCT-motif	part of a conserved DNA module involved in light responsiveness
ABRE	cis-acting element involved in the abscisic acid responsiveness
AuxRR-core	cis-acting regulatory element involved in auxin responsiveness
CGTCA-motif	cis-acting regulatory element involved in the MeJA-responsiveness
GARE-motif	gibberellin-responsive element
P-box	gibberellin-responsive element
TATC-box	cis-acting element involved in gibberellin-responsiveness
TGA-box	part of an auxin-responsive element
TGACG-motif	cis-acting regulatory element involved in the MeJA-responsiveness
TGA-element	auxin-responsive element
RY-element	cis-acting regulatory element involved in seed-specific regulation
SARE	cis-acting element involved in salicylic acid responsiveness
MSA-like	cis-acting element involved in cell cycle regulation
O2-site	cis-acting regulatory element involved in zein metabolism regulation
AT-rich element	binding site of AT-rich DNA binding protein (ATBP-1)
A-box	cis-acting regulatory element
CAT-box	cis-acting regulatory element related to meristem expression
CCAAT-box	MYBHv1 binding site
circadian	cis-acting regulatory element involved in circadian control
GCN4_motif	cis-regulatory element involved in endosperm expression
HD-Zip 1	element involved in differentiation of the palisade mesophyll cells
HMG-TATA-region	cis-acting regulatory element
TCA-element	cis-acting element involved in salicylic acid responsiveness
ARE	cis-acting regulatory element essential for the anaerobic induction
GC-motif	enhancer-like element involved in anoxic specific inducibility
LTR	cis-acting element involved in low-temperature responsiveness
MBS	MYB binding site involved in drought-inducibility
MRE	MYB binding site involved in light responsiveness
TC-rich repeats	cis-acting element involved in defense and stress responsiveness
