# Supplementary material for: Transcriptional Regulation of Starch Biosynthesis in Sorghum Grain by a MIKC-Type MADS-Box Transcription Factor: An In Vitro Analysis
Source: Plants (Basel). 2026 Mar 26;15(7):1011. doi: 10.3390/plants15071011 (PMC13074354; doi:10.3390/plants15071011)
Supplement: Supplementary file 1 [file plants-15-01011-s001.zip › Table S3 Gene information associated with the SbMIKC17 peaks identified via DAP-seq.xlsx]

## Sheet: Sheet1
Table S3. Gene information associated with the SbMIKC17 peaks identified via DAP-seq
merge_peakname	chr:start-end	annotation	distanceToTSS	transcriptid	Parent_files	Total_subpeaks	mean_abs_summit	mean_length	mean_pileup	mean_-log10(pvalue)	mean_fold_enrichment	mean_-log10(qvalue)	SbTF31_1_peakname	SbTF31_1_chr:start-end	SbTF31_1_length	SbTF31_1_abs_summit	SbTF31_1_pileup	SbTF31_1_-log10(pvalue)	SbTF31_1_fold_enrichment	SbTF31_1_-log10(qvalue)	SbTF31_2_peakname	SbTF31_2_chr:start-end	SbTF31_2_length	SbTF31_2_abs_summit	SbTF31_2_pileup	SbTF31_2_-log10(pvalue)	SbTF31_2_fold_enrichment	SbTF31_2_-log10(qvalue)	geneid	description	go_info	ko_info	ko_pathway
Merged-6-3841579-2	6:3841213-3841936	Promoter (1-2kb)	-1014	EES11829	macs2out/SbTF31_1_peaks.narrowPeak|macs2out/SbTF31_2_peaks.narrowPeak	2	3841720	682	128	84.8173	10.0788	80.6625	SbTF31_1_peak_48657	6:3841213-3841936	724	3841731	129	85.5677	10.1595	81.4055	SbTF31_2_peak_49003	6:3841264-3841903	640	3841709	128	84.0668	9.99804	79.9194	SORBI_3006G021700	Vps54:Vps54-like protein	[GO:0019905:syntaxin binding:molecular_function]|[GO:0006896:Golgi to vacuole transport:biological_process]|[GO:0015031:protein transport:biological_process]|[GO:0042147:retrograde transport, endosome to Golgi:biological_process]|[GO:0009507:chloroplast:cellular_component]|[GO:0005829:cytosol:cellular_component]|[GO:0000938:GARP complex:cellular_component]|[GO:0000139:Golgi membrane:cellular_comp…	--	--
Merged-3-53318940-2	3:53318703-53319190	Promoter (<=1kb)	-281	OQU87084	macs2out/SbTF31_1_peaks.narrowPeak|macs2out/SbTF31_2_peaks.narrowPeak	2	53318886	466	112	72.4278	9.58729	68.4104	SbTF31_1_peak_30361	3:53318713-53319190	478	53318887	103	63.4088	8.85918	59.5016	SbTF31_2_peak_30746	3:53318703-53319157	455	53318885	121	81.4467	10.3154	77.3192	SORBI_3003G203400	PK_Tyr_Ser-Thr:Protein tyrosine and serine/threonine kinase	[GO:0005524:ATP binding:molecular_function]|[GO:0004674:protein serine/threonine kinase activity:molecular_function]|[GO:0004712:protein serine/threonine/tyrosine kinase activity:molecular_function]|[GO:0046777:protein autophosphorylation:biological_process]	--	--
Merged-9-57937427-2	9:57937168-57937667	Promoter (1-2kb)	-1382	EES19999	macs2out/SbTF31_1_peaks.narrowPeak|macs2out/SbTF31_2_peaks.narrowPeak	2	57937460	480	116	74.8727	9.56334	70.8123	SbTF31_1_peak_74584	9:57937207-57937667	461	57937447	122	80.6053	10.0348	76.4799	SbTF31_2_peak_75255	9:57937168-57937667	500	57937474	111	69.1402	9.09189	65.1447	SORBI_3009G242900	-	--	--	--
Merged-1-17533424-2	1:17532809-17533967	Promoter (<=1kb)	-969	OQU91515	macs2out/SbTF31_1_peaks.narrowPeak|macs2out/SbTF31_2_peaks.narrowPeak	2	17533273	1021	106	67.4911	9.29505	63.5621	SbTF31_1_peak_2236	1:17533020-17533967	948	17533273	96	57.5647	8.4606	53.8019	SbTF31_2_peak_2278	1:17532809-17533903	1095	17533274	116	77.4175	10.1295	73.3223	SORBI_3001G195300	p450:Cytochrome P450	[GO:0020037:heme binding:molecular_function]|[GO:0005506:iron ion binding:molecular_function]|[GO:0016709:oxidoreductase activity, acting on paired donors, with incorporation or reduction of molecular oxygen, NAD(P)H as one donor, and incorporation of one atom of oxygen:molecular_function]|[GO:0005829:cytosol:cellular_component]|[GO:0005789:endoplasmic reticulum membrane:cellular_component]|[GO:0…	--	--
Merged-2-31989002-2	2:31988835-31989168	Promoter (<=1kb)	-465	OQU89105	macs2out/SbTF31_1_peaks.narrowPeak|macs2out/SbTF31_2_peaks.narrowPeak	2	31988999	316	102	64.6503	9.16016	60.7415	SbTF31_1_peak_19647	2:31988835-31989168	334	31988998	107	69.3344	9.59214	65.3231	SbTF31_2_peak_19951	2:31988855-31989153	299	31989000	98	59.9662	8.72818	56.1598	SORBI_3002G147350	-	--	--	--
Merged-6-57532382-2	6:57531951-57532691	Promoter (<=1kb)	-269	EES12938	macs2out/SbTF31_1_peaks.narrowPeak|macs2out/SbTF31_2_peaks.narrowPeak	2	57532344	615	107	67.2399	9.15513	63.2891	SbTF31_1_peak_54500	6:57531951-57532688	738	57532331	113	72.9476	9.60298	68.8911	SbTF31_2_peak_54980	6:57532199-57532691	493	57532357	101	61.5321	8.70729	57.6871	SORBI_3006G233100	-	--	--	--
Merged-3-13624816-2	3:13624517-13625114	Promoter (<=1kb)	-348	EES02826	macs2out/SbTF31_1_peaks.narrowPeak|macs2out/SbTF31_2_peaks.narrowPeak	2	13624686	591	99	61.6075	8.89273	57.7497	SbTF31_1_peak_26195	3:13624517-13625109	593	13624685	98	60.2782	8.79279	56.4418	SbTF31_2_peak_26561	3:13624525-13625114	590	13624688	101	62.9367	8.99267	59.0575	SORBI_3003G140100	HLH:Helix-loop-helix DNA-binding domain	[GO:0003677:DNA binding:molecular_function]|[GO:0046983:protein dimerization activity:molecular_function]|[GO:0006355:regulation of transcription, DNA-templated:biological_process]|[GO:0005634:nucleus:cellular_component]	--	--
Merged-8-61913634-2	8:61913440-61913835	Promoter (1-2kb)	-1291	EES17470	macs2out/SbTF31_1_peaks.narrowPeak|macs2out/SbTF31_2_peaks.narrowPeak	2	61913679	387	99	61.4008	8.85035	57.5487	SbTF31_1_peak_68421	8:61913440-61913835	396	61913672	98	60.2689	8.79085	56.4341	SbTF31_2_peak_69016	8:61913442-61913819	378	61913686	101	62.5327	8.90985	58.6633	SORBI_3008G184600	Asp:Eukaryotic aspartyl protease	[GO:0004190:aspartic-type endopeptidase activity:molecular_function]|[GO:0009627:systemic acquired resistance:biological_process]|[GO:0048046:apoplast:cellular_component]	--	--
Merged-2-48997023-2	2:48996198-48997793	Promoter (<=1kb)	-729	KXG35327	macs2out/SbTF31_1_peaks.narrowPeak|macs2out/SbTF31_2_peaks.narrowPeak	2	48997533	1527	105	64.6244	8.72827	60.83	SbTF31_1_peak_21154	2:48996322-48997779	1458	48997532	90	49.7254	7.51152	46.249	SbTF31_2_peak_21510	2:48996198-48997793	1596	48997535	121	79.5235	9.94502	75.411	SORBI_3002G158600	-	--	--	--
Merged-9-52482729-2	9:52482502-52482962	Promoter (<=1kb)	-652	EES19674	macs2out/SbTF31_1_peaks.narrowPeak|macs2out/SbTF31_2_peaks.narrowPeak	2	52482766	455	97	59.6375	8.71673	55.8327	SbTF31_1_peak_73897	9:52482502-52482951	450	52482766	99	61.2676	8.88161	57.4079	SbTF31_2_peak_74564	9:52482502-52482962	461	52482766	96	58.0075	8.55186	54.2574	SORBI_3009G168800	PBP:Phosphatidylethanolamine-binding protein	--	--	--
Merged-2-74907707-2	2:74907459-74907957	Promoter (<=1kb)	-953	KXG36817	macs2out/SbTF31_1_peaks.narrowPeak|macs2out/SbTF31_2_peaks.narrowPeak	2	74907619	484	102	62.1132	8.70178	58.2645	SbTF31_1_peak_24209	2:74907473-74907941	469	74907623	107	67.1965	9.16028	63.2188	SbTF31_2_peak_24564	2:74907459-74907957	499	74907616	97	57.0299	8.24329	53.3102	SORBI_3002G397300	Peptidase_C1_2:Peptidase C1-like family	[GO:0008234:cysteine-type peptidase activity:molecular_function]|[GO:0005788:endoplasmic reticulum lumen:cellular_component]	--	--
Merged-8-55728682-2	8:55728325-55729029	Promoter (1-2kb)	-1625	EES17207	macs2out/SbTF31_1_peaks.narrowPeak|macs2out/SbTF31_2_peaks.narrowPeak	2	55728523	690	110	66.4413	8.65844	62.5289	SbTF31_1_peak_67702	8:55728325-55729025	701	55728498	120	75.0025	9.21894	70.9244	SbTF31_2_peak_68280	8:55728351-55729029	679	55728548	100	57.8802	8.09794	54.1334	SORBI_3008G131400	Myb_DNA-bind_6:Myb-like DNA-binding domain	[GO:0043565:sequence-specific DNA binding:molecular_function]|[GO:0006952:defense response:biological_process]|[GO:0006355:regulation of transcription, DNA-templated:biological_process]|[GO:0005634:nucleus:cellular_component]	--	--
Merged-4-56151576-2	4:56151128-56152020	Promoter (<=1kb)	-422	OQU85294	macs2out/SbTF31_1_peaks.narrowPeak|macs2out/SbTF31_2_peaks.narrowPeak	2	56151656	881	111	67.04	8.64505	63.0738	SbTF31_1_peak_38953	4:56151128-56152020	893	56151661	109	64.7645	8.48202	60.8303	SbTF31_2_peak_39338	4:56151144-56152013	870	56151652	114	69.3154	8.80809	65.3173	SORBI_3004G211866	AdoMetDC_leader:S-adenosyl-l-methionine decarboxylase leader peptide	--	--	--
Merged-10-8185716-2	10:8185404-8185975	Promoter (1-2kb)	-1233	OQU76107	macs2out/SbTF31_1_peaks.narrowPeak|macs2out/SbTF31_2_peaks.narrowPeak	2	8185779	512	96	58.2069	8.58188	54.4534	SbTF31_1_peak_10065	10:8185518-8185969	452	8185779	91	53.4771	8.17108	49.8494	SbTF31_2_peak_10302	10:8185404-8185975	572	8185780	101	62.9367	8.99267	59.0575	SORBI_3010G092550	-	--	--	--
Merged-1-8929683-2	1:8929535-8929836	Promoter (1-2kb)	-1126	EER90989	macs2out/SbTF31_1_peaks.narrowPeak|macs2out/SbTF31_2_peaks.narrowPeak	2	8929679	289	96	58.154	8.58175	54.3899	SbTF31_1_peak_1120	1:8929543-8929836	294	8929677	97	59.284	8.70206	55.4752	SbTF31_2_peak_1160	1:8929535-8929819	285	8929681	95	57.0241	8.46145	53.3047	SORBI_3001G113900	PHD:PHD-finger	[GO:0033613:activating transcription factor binding:molecular_function]|[GO:0003677:DNA binding:molecular_function]|[GO:1990188:euchromatin binding:molecular_function]|[GO:0042393:histone binding:molecular_function]|[GO:0046872:metal ion binding:molecular_function]|[GO:0043565:sequence-specific DNA binding:molecular_function]|[GO:0007060:male meiosis chromosome segregation:biological_process]|[GO…	--	--
Merged-2-1423181-2	2:1422455-1423905	Promoter (1-2kb)	-1004	KXG34298	macs2out/SbTF31_1_peaks.narrowPeak|macs2out/SbTF31_2_peaks.narrowPeak	2	1423199	1441	113	67.6807	8.53968	63.7317	SbTF31_1_peak_16107	2:1422455-1423897	1443	1423188	105	59.604	7.93125	55.7859	SbTF31_2_peak_16395	2:1422467-1423905	1439	1423211	122	75.7574	9.1481	71.6776	SORBI_3002G016100	-	--	--	--
Merged-3-56285334-2	3:56284990-56285668	Promoter (1-2kb)	-1917	EES01101	macs2out/SbTF31_1_peaks.narrowPeak|macs2out/SbTF31_2_peaks.narrowPeak	2	56285512	660	111	66.2541	8.49429	62.3127	SbTF31_1_peak_30725	3:56285019-56285659	641	56285501	106	61.1212	8.1109	57.2652	SbTF31_2_peak_31124	3:56284990-56285668	679	56285524	117	71.3871	8.87768	67.3602	SORBI_3003G226500	TPR_14:Tetratricopeptide repeat	[GO:0042742:defense response to bacterium:biological_process]|[GO:0050832:defense response to fungus:biological_process]|[GO:0050821:protein stabilization:biological_process]|[GO:2000072:regulation of defense response to fungus, incompatible interaction:biological_process]|[GO:0031647:regulation of protein stability:biological_process]|[GO:0005737:cytoplasm:cellular_component]|[GO:0005634:nucleus…	[K12795:SUGT1, SGT1; suppressor of G2 allele of SKP1]	[04621 NOD-like receptor signaling pathway [PATH:ko04621];04626 Plant-pathogen interaction [PATH:ko04626]]
Merged-1-79626349-2	1:79625954-79626750	Promoter (1-2kb)	-1703	KXG40345	macs2out/SbTF31_1_peaks.narrowPeak|macs2out/SbTF31_2_peaks.narrowPeak	2	79626310	792	102	61.4663	8.49391	57.6768	SbTF31_1_peak_8895	1:79625954-79626741	788	79626099	112	70.7006	9.28046	66.6709	SbTF31_2_peak_9125	1:79625954-79626750	797	79626522	93	52.232	7.70736	48.6827	SORBI_3001G532900	ATP13:Mitochondrial ATPase expression	--	--	--
Merged-4-57764658-2	4:57764190-57765121	Promoter (1-2kb)	-1384	OQU85379	macs2out/SbTF31_1_peaks.narrowPeak|macs2out/SbTF31_2_peaks.narrowPeak	2	57764622	893	100	60.2481	8.49352	56.4472	SbTF31_1_peak_39173	4:57764235-57765089	855	57764662	95	54.3644	7.92424	50.7056	SbTF31_2_peak_39556	4:57764190-57765121	932	57764582	106	66.1318	9.0628	62.1887	SORBI_3004G228100	zf-C3HC4_4:zinc finger of C3HC4-type, RING	[GO:0046872:metal ion binding:molecular_function]|[GO:0004842:ubiquitin-protein transferase activity:molecular_function]|[GO:0043161:proteasome-mediated ubiquitin-dependent protein catabolic process:biological_process]|[GO:0016567:protein ubiquitination:biological_process]|[GO:0009409:response to cold:biological_process]|[GO:0009723:response to ethylene:biological_process]|[GO:0006970:response to…	[K10666:RNF5_185; E3 ubiquitin-protein ligase RNF5/185]	[04141 Protein processing in endoplasmic reticulum [PATH:ko04141];04121 Ubiquitin system [BR:ko04121]]
Merged-7-59844445-2	7:59844303-59844589	Promoter (<=1kb)	-925	OQU80684	macs2out/SbTF31_1_peaks.narrowPeak|macs2out/SbTF31_2_peaks.narrowPeak	2	59844414	276	95	57.3154	8.4924	53.6175	SbTF31_1_peak_61200	7:59844313-59844577	265	59844413	87	49.6926	7.81581	46.2177	SbTF31_2_peak_61772	7:59844303-59844589	287	59844415	103	64.9382	9.169	61.0173	SORBI_3007G163901	-	--	--	--
Merged-7-14029619-2	7:14028839-14030474	Promoter (1-2kb)	-1787	OQU80182	macs2out/SbTF31_1_peaks.narrowPeak|macs2out/SbTF31_2_peaks.narrowPeak	2	14029643	1427	104	62.5595	8.48734	58.7422	SbTF31_1_peak_56605	7:14028974-14030474	1501	14029644	94	52.5703	7.67409	48.9774	SbTF31_2_peak_57084	7:14028839-14030192	1354	14029642	115	72.5487	9.3006	68.5071	SORBI_3007G090469	Prenyltrans:Prenyltransferase and squalene oxidase repeat	[GO:0042300:beta-amyrin synthase activity:molecular_function]|[GO:0000250:lanosterol synthase activity:molecular_function]|[GO:0016104:triterpenoid biosynthetic process:biological_process]|[GO:0016021:integral component of membrane:cellular_component]|[GO:0005811:lipid droplet:cellular_component]	[K19011:OSC6; achilleol B synthase]	[00909 Sesquiterpenoid and triterpenoid biosynthesis [PATH:ko00909]]
Merged-3-71952950-2	3:71952743-71953152	Promoter (<=1kb)	-915	KXG34042	macs2out/SbTF31_1_peaks.narrowPeak|macs2out/SbTF31_2_peaks.narrowPeak	2	71952966	393	97	58.3429	8.45012	54.5735	SbTF31_1_peak_32590	3:71952765-71953140	376	71952973	95	56.0953	8.27076	52.3778	SbTF31_2_peak_32961	3:71952743-71953152	410	71952959	100	60.5905	8.62947	56.7693	SORBI_3003G412200	HLH:Helix-loop-helix DNA-binding domain	[GO:0000987:cis-regulatory region sequence-specific DNA binding:molecular_function]|[GO:0001046:core promoter sequence-specific DNA binding:molecular_function]|[GO:0003677:DNA binding:molecular_function]|[GO:0003700:DNA-binding transcription factor activity:molecular_function]|[GO:0046983:protein dimerization activity:molecular_function]|[GO:0043565:sequence-specific DNA binding:molecular_functio…	--	--
Merged-2-59201538-2	2:59201128-59201941	Promoter (1-2kb)	-1402	OQU89495	macs2out/SbTF31_1_peaks.narrowPeak|macs2out/SbTF31_2_peaks.narrowPeak	2	59201781	802	108	63.6255	8.37348	59.7227	SbTF31_1_peak_22373	2:59201128-59201941	814	59201789	108	64.3055	8.49812	60.38	SbTF31_2_peak_22726	2:59201148-59201937	790	59201774	108	62.9455	8.24884	59.0655	SORBI_3002G202350	-	--	--	--
Merged-3-71653172-2	3:71652801-71653546	Promoter (<=1kb)	-869	KXG34021	macs2out/SbTF31_1_peaks.narrowPeak|macs2out/SbTF31_2_peaks.narrowPeak	2	71652986	730	96	57.0096	8.33132	53.3018	SbTF31_1_peak_32560	3:71652815-71653529	715	71652984	90	51.3885	7.84686	47.8448	SbTF31_2_peak_32921	3:71652801-71653546	746	71652988	102	62.6307	8.81578	58.7588	SORBI_3003G408900	Transferase:Transferase family	[GO:0050734:hydroxycinnamoyltransferase activity:molecular_function]|[GO:0102406:omega-hydroxypalmitate O-sinapoyl transferase activity:molecular_function]|[GO:0052325:cell wall pectin biosynthetic process:biological_process]|[GO:0010345:suberin biosynthetic process:biological_process]	[K13065:E2.3.1.133, HCT; shikimate O-hydroxycinnamoyltransferase]|[K15400:HHT1; omega-hydroxypalmitate O-feruloyl transferase]	[00940 Phenylpropanoid biosynthesis [PATH:ko00940];00945 Stilbenoid, diarylheptanoid and gingerol biosynthesis [PATH:ko00945];00941 Flavonoid biosynthesis [PATH:ko00941]]|[00073 Cutin, suberine and wax biosynthesis [PATH:ko00073]]
Merged-4-9696676-2	4:9696419-9696918	Promoter (<=1kb)	-723	EES04812	macs2out/SbTF31_1_peaks.narrowPeak|macs2out/SbTF31_2_peaks.narrowPeak	2	9696636	477	93	55.3434	8.32	51.6985	SbTF31_1_peak_34159	4:9696419-9696918	500	9696646	99	61.2676	8.88161	57.4079	SbTF31_2_peak_34560	4:9696458-9696911	454	9696627	87	49.4192	7.75839	45.9892	SORBI_3004G103000	Arm:Armadillo/beta-catenin-like repeat	[GO:0004842:ubiquitin-protein transferase activity:molecular_function]|[GO:0016567:protein ubiquitination:biological_process]|[GO:0005737:cytoplasm:cellular_component]|[GO:0005634:nucleus:cellular_component]	--	--
Merged-1-2946060-2	1:2945342-2946781	Promoter (1-2kb)	-1081	KXG37273	macs2out/SbTF31_1_peaks.narrowPeak|macs2out/SbTF31_2_peaks.narrowPeak	2	2946218	1436	112	65.7356	8.31673	61.7918	SbTF31_1_peak_369	1:2945343-2946774	1432	2946190	112	66.1437	8.43578	62.184	SbTF31_2_peak_385	1:2945342-2946781	1440	2946247	113	65.3274	8.19769	61.3997	SORBI_3001G039500	Pkinase:Protein kinase domain	[GO:0005524:ATP binding:molecular_function]|[GO:0004672:protein kinase activity:molecular_function]|[GO:0004674:protein serine/threonine kinase activity:molecular_function]|[GO:0004712:protein serine/threonine/tyrosine kinase activity:molecular_function]|[GO:0004713:protein tyrosine kinase activity:molecular_function]|[GO:0006468:protein phosphorylation:biological_process]|[GO:0045995:regulation …	--	--
Merged-6-528821-2	6:528638-529002	Promoter (1-2kb)	-1624	OQU81047	macs2out/SbTF31_1_peaks.narrowPeak|macs2out/SbTF31_2_peaks.narrowPeak	2	528823	359	138	79.45	8.31437	75.3367	SbTF31_1_peak_48278	6:528638-528999	362	528814	134	77.5803	8.3558	73.4802	SbTF31_2_peak_48618	6:528647-529002	356	528832	142	81.3197	8.27293	77.1933	SORBI_3006G003350	-	--	--	--
Merged-10-60971909-2	10:60971685-60972153	Promoter (<=1kb)	-318	KXG20965	macs2out/SbTF31_1_peaks.narrowPeak|macs2out/SbTF31_2_peaks.narrowPeak	2	60971872	436	116	67.3507	8.23381	63.3786	SbTF31_1_peak_15863	10:60971685-60972153	469	60971850	120	67.7716	7.9889	63.7845	SbTF31_2_peak_16160	10:60971698-60972101	404	60971894	113	66.9297	8.47873	62.9727	SORBI_3010G276600	ArgoMid:Mid domain of argonaute	[GO:0003676:nucleic acid binding:molecular_function]|[GO:0031047:gene silencing by RNA:biological_process]	--	--
Merged-4-6668653-2	4:6668333-6668993	Promoter (<=1kb)	-393	OQU84576	macs2out/SbTF31_1_peaks.narrowPeak|macs2out/SbTF31_2_peaks.narrowPeak	2	6668600	640	92	54.2895	8.22954	50.6471	SbTF31_1_peak_33801	4:6668334-6668993	660	6668570	92	54.435	8.25989	50.7729	SbTF31_2_peak_34213	4:6668333-6668953	621	6668631	92	54.144	8.1992	50.5212	SORBI_3004G081201	-	[GO:0051537:2 iron, 2 sulfur cluster binding:molecular_function]|[GO:0009055:electron transfer activity:molecular_function]|[GO:0046872:metal ion binding:molecular_function]|[GO:0015035:protein disulfide oxidoreductase activity:molecular_function]|[GO:0005759:mitochondrial matrix:cellular_component]|[GO:0005739:mitochondrion:cellular_component]	--	--
Merged-2-61078079-2	2:61077888-61078282	Promoter (<=1kb)	-64	EER98987	macs2out/SbTF31_1_peaks.narrowPeak|macs2out/SbTF31_2_peaks.narrowPeak	2	61078113	361	102	60.1195	8.22693	56.3839	SbTF31_1_peak_22578	2:61077911-61078282	372	61078112	113	70.5086	9.13394	66.481	SbTF31_2_peak_22934	2:61077888-61078237	350	61078114	92	49.7303	7.31992	46.2868	SORBI_3002G219200	DUF716:Family of unknown function (DUF716)	--	--	--
Merged-3-55166568-2	3:55166271-55167054	Promoter (1-2kb)	-1739	OQU87148	macs2out/SbTF31_1_peaks.narrowPeak|macs2out/SbTF31_2_peaks.narrowPeak	2	55166491	547	98	57.4851	8.21191	53.7692	SbTF31_1_peak_30567	3:55166320-55167054	735	55166489	104	63.3671	8.74013	59.4612	SbTF31_2_peak_30962	3:55166271-55166630	360	55166493	92	51.603	7.68369	48.0773	SORBI_3003G216300	AAA_22:AAA domain	[GO:0005524:ATP binding:molecular_function]|[GO:0042626:ATPase-coupled transmembrane transporter activity:molecular_function]|[GO:0016021:integral component of membrane:cellular_component]	--	--
Merged-1-1554185-2	1:1553629-1554608	Promoter (<=1kb)	-989	OQU90652	macs2out/SbTF31_1_peaks.narrowPeak|macs2out/SbTF31_2_peaks.narrowPeak	2	1554085	816	110	63.7071	8.19266	59.804	SbTF31_1_peak_206	1:1553927-1554608	682	1554084	108	61.983	8.07591	58.1069	SbTF31_2_peak_212	1:1553629-1554579	951	1554086	112	65.4312	8.3094	61.5011	SORBI_3001G018550	-	--	--	--
Merged-4-16503353-2	4:16502956-16503757	Promoter (1-2kb)	-1317	KXG30058	macs2out/SbTF31_1_peaks.narrowPeak|macs2out/SbTF31_2_peaks.narrowPeak	2	16503442	788	127	72.9074	8.18932	68.8949	SbTF31_1_peak_34981	4:16502956-16503738	783	16503446	137	82.7136	8.88663	78.5715	SbTF31_2_peak_35375	4:16502964-16503757	794	16503438	117	63.1013	7.49201	59.2183	SORBI_3004G129400	PMEI:Plant invertase/pectin methylesterase inhibitor	[GO:0045330:aspartyl esterase activity:molecular_function]|[GO:0030599:pectinesterase activity:molecular_function]|[GO:0046910:pectinesterase inhibitor activity:molecular_function]|[GO:0042545:cell wall modification:biological_process]|[GO:0045490:pectin catabolic process:biological_process]|[GO:0010119:regulation of stomatal movement:biological_process]|[GO:0016021:integral component of membrane…	[K01051:E3.1.1.11; pectinesterase]	[00040 Pentose and glucuronate interconversions [PATH:ko00040];02020 Two-component system [PATH:ko02020]]
Merged-8-14312913-2	8:14312745-14313084	Promoter (<=1kb)	-774	EES15875	macs2out/SbTF31_1_peaks.narrowPeak|macs2out/SbTF31_2_peaks.narrowPeak	2	14312894	330	91	53.8187	8.1858	50.1951	SbTF31_1_peak_63496	8:14312745-14313084	340	14312897	93	55.3976	8.34871	51.7017	SbTF31_2_peak_64112	8:14312752-14313071	320	14312892	90	52.2398	8.02288	48.6885	SORBI_3008G081200	PTR2:POT family	[GO:0022857:transmembrane transporter activity:molecular_function]|[GO:0006857:oligopeptide transport:biological_process]|[GO:0009624:response to nematode:biological_process]|[GO:0016021:integral component of membrane:cellular_component]|[GO:0005886:plasma membrane:cellular_component]	--	--
Merged-8-1396921-2	8:1396608-1397243	Promoter (<=1kb)	-834	KXG22853	macs2out/SbTF31_1_peaks.narrowPeak|macs2out/SbTF31_2_peaks.narrowPeak	2	1396886	623	115	66.2803	8.1785	62.3259	SbTF31_1_peak_62041	8:1396608-1397243	636	1396887	115	66.4435	8.20624	62.4776	SbTF31_2_peak_62602	8:1396613-1397223	611	1396886	115	66.1172	8.15076	62.1743	SORBI_3008G017000	DUF3615:Protein of unknown function (DUF3615)	--	--	--
Merged-3-56484008-4	3:56481565-56487099	Promoter (<=1kb)	-491	OQU87190	macs2out/SbTF31_1_peaks.narrowPeak|macs2out/SbTF31_2_peaks.narrowPeak	4	56486863	3299	94	55.3785	8.17652	51.7058	SbTF31_1_peak_30746	3:56482128-56487099	4972	56486865	97	57.9141	8.42096	54.1426	SbTF31_2_peak_31145	3:56485446-56487071	1626	56486862	92	52.843	7.93207	49.2689	SORBI_3003G227401	MULE:MULE transposase domain	[GO:0008270:zinc ion binding:molecular_function]|[GO:0006355:regulation of transcription, DNA-templated:biological_process]|[GO:0005634:nucleus:cellular_component]	--	--
Merged-4-54457214-2	4:54457068-54457361	Promoter (1-2kb)	-1937	EES07042	macs2out/SbTF31_1_peaks.narrowPeak|macs2out/SbTF31_2_peaks.narrowPeak	2	54457219	286	91	53.5504	8.1378	49.9964	SbTF31_1_peak_38754	4:54457076-54457354	279	54457218	81	44.164	7.28292	40.9353	SbTF31_2_peak_39151	4:54457068-54457361	294	54457221	101	62.9367	8.99267	59.0575	SORBI_3004G192700	Dynein_light:Dynein light chain type 1	[GO:0045505:dynein intermediate chain binding:molecular_function]|[GO:0051959:dynein light intermediate chain binding:molecular_function]|[GO:0003774:motor activity:molecular_function]|[GO:0007017:microtubule-based process:biological_process]|[GO:2000582:positive regulation of ATP-dependent microtubule motor activity, plus-end-directed:biological_process]|[GO:0005737:cytoplasm:cellular_component]…	--	--
Merged-1-60501858-2	1:60501693-60502026	Promoter (1-2kb)	-1908	OQU92252	macs2out/SbTF31_1_peaks.narrowPeak|macs2out/SbTF31_2_peaks.narrowPeak	2	60501828	327	100	58.2093	8.10793	54.4436	SbTF31_1_peak_6569	1:60501698-60502018	321	60501832	98	55.9992	7.93857	52.2848	SbTF31_2_peak_6739	1:60501693-60502026	334	60501825	103	60.4194	8.27729	56.6023	SORBI_3001G316700	FAD_binding_3:FAD binding domain	[GO:0016491:oxidoreductase activity:molecular_function]|[GO:0046592:polyamine oxidase activity:molecular_function]|[GO:0006325:chromatin organization:biological_process]|[GO:0006598:polyamine catabolic process:biological_process]	--	--
Merged-2-54968351-2	2:54968186-54968505	Promoter (1-2kb)	-1914	EER96588	macs2out/SbTF31_1_peaks.narrowPeak|macs2out/SbTF31_2_peaks.narrowPeak	2	54968346	305	90	52.8567	8.09665	49.2671	SbTF31_1_peak_21903	2:54968186-54968505	320	54968345	90	52.5238	8.08226	48.9321	SbTF31_2_peak_22260	2:54968213-54968503	291	54968347	91	53.1896	8.11104	49.6021	SORBI_3002G173800	-	--	--	--
Merged-4-66878683-2	4:66878424-66878941	Promoter (<=1kb)	-649	OQU85911	macs2out/SbTF31_1_peaks.narrowPeak|macs2out/SbTF31_2_peaks.narrowPeak	2	66878578	516	92	53.5816	8.05192	50.0192	SbTF31_1_peak_40311	4:66878424-66878941	518	66878571	100	61.4789	8.80949	57.6142	SbTF31_2_peak_40659	4:66878428-66878941	514	66878585	84	45.6843	7.29435	42.4241	SORBI_3004G337066	KR:KR domain	[GO:0047560:3-dehydrosphinganine reductase activity:molecular_function]|[GO:0006666:3-keto-sphinganine metabolic process:biological_process]|[GO:0030148:sphingolipid biosynthetic process:biological_process]|[GO:0005783:endoplasmic reticulum:cellular_component]|[GO:0005789:endoplasmic reticulum membrane:cellular_component]|[GO:0016021:integral component of membrane:cellular_component]	--	--
Merged-5-23961535-2	5:23961391-23961676	Promoter (<=1kb)	-257	EES08427	macs2out/SbTF31_1_peaks.narrowPeak|macs2out/SbTF31_2_peaks.narrowPeak	2	23961553	281	117	66.4695	8.03189	62.5123	SbTF31_1_peak_43324	5:23961391-23961676	286	23961553	115	64.7596	7.92307	60.8253	SbTF31_2_peak_43640	5:23961400-23961676	277	23961553	119	68.1795	8.14071	64.1994	SORBI_3005G110040	-	--	--	--
Merged-4-13919143-2	4:13919003-13919284	Promoter (<=1kb)	-914	KXG30010	macs2out/SbTF31_1_peaks.narrowPeak|macs2out/SbTF31_2_peaks.narrowPeak	2	13919145	268	100	57.8679	8.02595	54.241	SbTF31_1_peak_34671	4:13919016-13919269	254	13919147	87	44.1062	6.70469	40.8823	SbTF31_2_peak_35063	4:13919003-13919284	282	13919144	113	71.6296	9.34722	67.5997	SORBI_3004G123400	Nop16:Ribosome biogenesis protein Nop16	[GO:0001228:DNA-binding transcription activator activity, RNA polymerase II-specific:molecular_function]|[GO:0003700:DNA-binding transcription factor activity:molecular_function]|[GO:0000981:DNA-binding transcription factor activity, RNA polymerase II-specific:molecular_function]|[GO:0000978:RNA polymerase II cis-regulatory region sequence-specific DNA binding:molecular_function]|[GO:0043565:sequ…	--	--
Merged-4-4566688-3	4:4566290-4567114	Promoter (<=1kb)	-561	OQU84450	macs2out/SbTF31_1_peaks.narrowPeak|macs2out/SbTF31_2_peaks.narrowPeak	3	4566425	530	89	52.0549	8.01077	48.5382	SbTF31_1_peak_33529	4:4566290-4567058	769	4566423	97	59.2932	8.70397	55.4824	SbTF31_2_peak_33935	4:4566293-4566584	292	4566428	82	44.8167	7.31757	41.5939	SORBI_3004G057000	zf-C3HC4:Zinc finger, C3HC4 type (RING finger)	[GO:0046872:metal ion binding:molecular_function]|[GO:0004842:ubiquitin-protein transferase activity:molecular_function]|[GO:0050832:defense response to fungus:biological_process]|[GO:0016567:protein ubiquitination:biological_process]|[GO:0010200:response to chitin:biological_process]|[GO:0016021:integral component of membrane:cellular_component]	--	--
Merged-3-68162296-2	3:68162060-68162525	Promoter (<=1kb)	-799	OQU87900	macs2out/SbTF31_1_peaks.narrowPeak|macs2out/SbTF31_2_peaks.narrowPeak	2	68162363	447	95	54.8107	8.00858	51.1623	SbTF31_1_peak_32159	3:68162086-68162525	440	68162369	101	58.3267	8.08245	54.5431	SbTF31_2_peak_32513	3:68162060-68162514	455	68162358	89	51.2948	7.93471	47.7814	SORBI_3003G364550	-	--	--	--
Merged-5-58475111-2	5:58474427-58475795	Promoter (1-2kb)	-1034	OQU83575	macs2out/SbTF31_1_peaks.narrowPeak|macs2out/SbTF31_2_peaks.narrowPeak	2	58474690	1355	89	51.5401	7.9618	48.0294	SbTF31_1_peak_46662	5:58474427-58475782	1356	58474689	82	45.0727	7.37173	41.8015	SbTF31_2_peak_47012	5:58474441-58475795	1355	58474691	96	58.0075	8.55186	54.2574	SORBI_3005G135533	-	--	--	--
Merged-3-73256875-2	3:73256711-73257024	Promoter (<=1kb)	-545	KXG34139	macs2out/SbTF31_1_peaks.narrowPeak|macs2out/SbTF31_2_peaks.narrowPeak	2	73256881	297	95	54.717	7.93962	51.0665	SbTF31_1_peak_32765	3:73256711-73257024	314	73256875	98	57.202	8.17188	53.4502	SbTF31_2_peak_33134	3:73256743-73257022	280	73256887	93	52.232	7.70736	48.6827	SORBI_3003G429600	-	--	--	--
Merged-9-41368119-2	9:41367244-41369003	Promoter (1-2kb)	-1043	OQU77789	macs2out/SbTF31_1_peaks.narrowPeak|macs2out/SbTF31_2_peaks.narrowPeak	2	41367875	1742	97	55.7189	7.92975	52.0442	SbTF31_1_peak_72683	9:41367244-41368976	1733	41367391	101	59.6464	8.33532	55.8274	SbTF31_2_peak_73337	9:41367253-41369003	1751	41368360	94	51.7915	7.52418	48.2611	SORBI_3009G103101	-	--	--	--
Merged-4-49416330-2	4:49416072-49416658	Promoter (1-2kb)	-1553	OQU85004	macs2out/SbTF31_1_peaks.narrowPeak|macs2out/SbTF31_2_peaks.narrowPeak	2	49416259	485	104	59.4342	7.89914	55.7793	SbTF31_1_peak_38172	4:49416072-49416658	587	49416252	88	44.5113	6.69489	41.266	SbTF31_2_peak_38577	4:49416104-49416487	384	49416267	120	74.357	9.10338	70.2926	SORBI_3004G156100	peroxidase:Peroxidase	[GO:0020037:heme binding:molecular_function]|[GO:0046872:metal ion binding:molecular_function]|[GO:0004601:peroxidase activity:molecular_function]|[GO:0032922:circadian regulation of gene expression:biological_process]|[GO:0097167:circadian regulation of translation:biological_process]|[GO:0042744:hydrogen peroxide catabolic process:biological_process]|[GO:0042752:regulation of circadian rhythm:b…	[K00430:E1.11.1.7; peroxidase]	[00940 Phenylpropanoid biosynthesis [PATH:ko00940]]
Merged-2-67149019-2	2:67148726-67149242	Promoter (1-2kb)	-1957	EER99338	macs2out/SbTF31_1_peaks.narrowPeak|macs2out/SbTF31_2_peaks.narrowPeak	2	67149085	434	91	52.394	7.89663	48.8252	SbTF31_1_peak_23242	2:67148879-67149242	364	67149088	91	50.644	7.59407	47.1291	SbTF31_2_peak_23587	2:67148726-67149229	504	67149082	92	54.144	8.1992	50.5212	SORBI_3002G293600	DALR_2:DALR domain	[GO:0005524:ATP binding:molecular_function]|[GO:0004817:cysteine-tRNA ligase activity:molecular_function]|[GO:0046872:metal ion binding:molecular_function]|[GO:0006423:cysteinyl-tRNA aminoacylation:biological_process]|[GO:0006417:regulation of translation:biological_process]|[GO:0009507:chloroplast:cellular_component]|[GO:0005737:cytoplasm:cellular_component]|[GO:0005739:mitochondrion:cellular_co…	[K01883:CARS, cysS; cysteinyl-tRNA synthetase]	[00970 Aminoacyl-tRNA biosynthesis [PATH:ko00970];01007 Amino acid related enzymes [BR:ko01007];03016 Transfer RNA biogenesis [BR:ko03016]]
Merged-4-4038141-2	4:4037657-4038570	Promoter (<=1kb)	-582	KXG29530	macs2out/SbTF31_1_peaks.narrowPeak|macs2out/SbTF31_2_peaks.narrowPeak	2	4038157	835	99	56.5574	7.8958	52.8432	SbTF31_1_peak_33461	4:4037657-4038547	891	4038153	101	58.4535	8.10648	54.6658	SbTF31_2_peak_33860	4:4037792-4038570	779	4038161	98	54.6613	7.68512	51.0205	SORBI_3004G050000	HemeBinding_Shp:Cell surface heme-binding protein Shp	[GO:0005737:cytoplasm:cellular_component]|[GO:0005634:nucleus:cellular_component]	[K08770:UBC; ubiquitin C]	[04120 Ubiquitin mediated proteolysis [PATH:ko04120];04140 Autophagy - animal [PATH:ko04140];04137 Mitophagy - animal [PATH:ko04137];03320 PPAR signaling pathway [PATH:ko03320];05167 Kaposi sarcoma-associated herpesvirus infection [PATH:ko05167];05131 Shigellosis [PATH:ko05131];05012 Parkinson disease [PATH:ko05012];05022 Pathways of neurodegeneration - multiple diseases [PATH:ko05022];04121 Ubiq…
Merged-1-15808482-2	1:15808264-15808752	Promoter (1-2kb)	-1311	OQU91460	macs2out/SbTF31_1_peaks.narrowPeak|macs2out/SbTF31_2_peaks.narrowPeak	2	15808435	422	93	53.4627	7.89492	49.8586	SbTF31_1_peak_2020	1:15808280-15808634	355	15808445	90	50.4961	7.66554	46.99	SbTF31_2_peak_2059	1:15808264-15808752	489	15808426	97	56.4294	8.12429	52.7273	SORBI_3001G184950	-	--	--	--
Merged-9-199687-2	9:199541-199824	Promoter (<=1kb)	-296	EES17526	macs2out/SbTF31_1_peaks.narrowPeak|macs2out/SbTF31_2_peaks.narrowPeak	2	199656	272	92	52.7586	7.86316	49.1786	SbTF31_1_peak_68550	9:199541-199824	284	199671	94	55.1299	8.18295	51.4441	SbTF31_2_peak_69150	9:199562-199821	260	199642	91	50.3873	7.54337	46.9131	SORBI_3009G002300	Vps39_1:Vacuolar sorting protein 39 domain 1	GO:0017137|[GO:0006914:autophagy:biological_process]|[GO:0034058:endosomal vesicle fusion:biological_process]|[GO:0006886:intracellular protein transport:biological_process]|[GO:0010015:root morphogenesis:biological_process]|[GO:0033263:CORVET complex:cellular_component]|[GO:0005737:cytoplasm:cellular_component]|[GO:0005829:cytosol:cellular_component]|[GO:0010008:endosome membrane:cellular_compon…	--	--
Merged-2-48899322-2	2:48898765-48899885	Promoter (<=1kb)	-823	OQU89192	macs2out/SbTF31_1_peaks.narrowPeak|macs2out/SbTF31_2_peaks.narrowPeak	2	48899659	1112	94	53.821	7.85515	50.2152	SbTF31_1_peak_21148	2:48898768-48899871	1104	48899672	89	48.8116	7.42898	45.3732	SbTF31_2_peak_21502	2:48898765-48899885	1121	48899646	100	58.8304	8.28131	55.0571	SORBI_3002G158401	-	--	--	--
Merged-7-9248541-2	7:9247992-9249101	Promoter (<=1kb)	-674	OQU80102	macs2out/SbTF31_1_peaks.narrowPeak|macs2out/SbTF31_2_peaks.narrowPeak	2	9248333	1089	87	50.1153	7.82923	46.6556	SbTF31_1_peak_56092	7:9248002-9249069	1068	9248389	81	44.164	7.28292	40.9353	SbTF31_2_peak_56564	7:9247992-9249101	1110	9248277	94	56.0667	8.37553	52.3759	SORBI_3007G079000	RNase_T:Exonuclease	--	--	--
Merged-10-55025809-2	10:55025611-55026021	Promoter (1-2kb)	-1210	EER88721	macs2out/SbTF31_1_peaks.narrowPeak|macs2out/SbTF31_2_peaks.narrowPeak	2	55025819	389	94	53.5496	7.80981	49.9426	SbTF31_1_peak_15116	10:55025611-55026021	411	55025817	91	50.4183	7.54948	46.914	SbTF31_2_peak_15420	10:55025619-55025986	368	55025821	98	56.6808	8.07014	52.9712	SORBI_3010G207400	PB1:PB1 domain	[GO:0005524:ATP binding:molecular_function]|[GO:0004672:protein kinase activity:molecular_function]|[GO:0004674:protein serine/threonine kinase activity:molecular_function]|[GO:0004712:protein serine/threonine/tyrosine kinase activity:molecular_function]|[GO:0009873:ethylene-activated signaling pathway:biological_process]|[GO:0009686:gibberellin biosynthetic process:biological_process]|[GO:001010…	--	--
Merged-5-10922223-2	5:10921966-10922480	Promoter (<=1kb)	-186	KXG28080	macs2out/SbTF31_1_peaks.narrowPeak|macs2out/SbTF31_2_peaks.narrowPeak	2	10922266	508	97	54.5153	7.75338	50.8662	SbTF31_1_peak_41854	5:10921966-10922480	515	10922251	98	55.5304	7.84904	51.8304	SbTF31_2_peak_42176	5:10921973-10922473	501	10922281	96	53.5003	7.65773	49.902	SORBI_3005G082400	-	--	--	--
Merged-7-546630-2	7:546475-546788	Promoter (<=1kb)	-812	KXG24192	macs2out/SbTF31_1_peaks.narrowPeak|macs2out/SbTF31_2_peaks.narrowPeak	2	546625	302	95	53.892	7.75091	50.3083	SbTF31_1_peak_55028	7:546485-546775	291	546625	87	46.1533	7.09698	42.8328	SbTF31_2_peak_55511	7:546475-546788	314	546626	104	61.6307	8.40484	57.7837	SORBI_3007G006400	-	--	--	--
Merged-10-55602125-2	10:55601836-55602361	Promoter (1-2kb)	-1550	OQU76799	macs2out/SbTF31_1_peaks.narrowPeak|macs2out/SbTF31_2_peaks.narrowPeak	2	55602216	458	102	57.5269	7.73965	53.9236	SbTF31_1_peak_15182	10:55601836-55602361	526	55602221	86	43.0652	6.59484	39.8942	SbTF31_2_peak_15482	10:55601957-55602347	391	55602211	118	71.9887	8.88445	67.953	SORBI_3010G213100	RdRP:RNA dependent RNA polymerase	[GO:0003723:RNA binding:molecular_function]|[GO:0003968:RNA-directed 5'-3' RNA polymerase activity:molecular_function]|[GO:0048440:carpel development:biological_process]|[GO:0048366:leaf development:biological_process]|[GO:0010492:maintenance of shoot apical meristem identity:biological_process]|[GO:0070919:production of siRNA involved in chromatin silencing by small RNA:biological_process]|[GO:0…	--	--
Merged-10-47968081-2	10:47967622-47968524	Promoter (1-2kb)	-1959	KXG20146	macs2out/SbTF31_1_peaks.narrowPeak|macs2out/SbTF31_2_peaks.narrowPeak	2	47968208	868	93	52.9049	7.73739	49.4498	SbTF31_1_peak_14306	10:47967673-47968505	833	47968208	108	66.9374	8.99732	62.9638	SbTF31_2_peak_14609	10:47967622-47968524	903	47968208	78	38.8723	6.47746	35.9359	SORBI_3010G162400	BBE:Berberine and berberine like	[GO:0071949:FAD binding:molecular_function]|[GO:0016491:oxidoreductase activity:molecular_function]|[GO:0055114:oxidation-reduction process:biological_process]	[K22395:K22395; cinnamyl-alcohol dehydrogenase]	[00940 Phenylpropanoid biosynthesis [PATH:ko00940]]
Merged-6-58409595-2	6:58409304-58409879	Promoter (1-2kb)	-1466	EES12990	macs2out/SbTF31_1_peaks.narrowPeak|macs2out/SbTF31_2_peaks.narrowPeak	2	58409642	550	98	55.1801	7.72226	51.5324	SbTF31_1_peak_54597	6:58409337-58409860	524	58409639	104	60.2612	8.14754	56.4266	SbTF31_2_peak_55085	6:58409304-58409879	576	58409646	93	50.099	7.29698	46.6383	SORBI_3006G244000	STAS:STAS domain	[GO:0015301:anion:anion antiporter activity:molecular_function]|[GO:0008271:secondary active sulfate transmembrane transporter activity:molecular_function]|[GO:0015293:symporter activity:molecular_function]|[GO:0005887:integral component of plasma membrane:cellular_component]	--	--
Merged-9-7407686-2	9:7407499-7407876	Promoter (1-2kb)	-1068	KXG21471	macs2out/SbTF31_1_peaks.narrowPeak|macs2out/SbTF31_2_peaks.narrowPeak	2	7407653	363	87	49.2452	7.71734	45.8082	SbTF31_1_peak_69494	9:7407499-7407860	362	7407645	84	46.2609	7.41393	42.9353	SbTF31_2_peak_70083	9:7407512-7407876	365	7407661	90	52.2296	8.02075	48.6811	SORBI_3009G067700	zf-C2H2_6:C2H2-type zinc finger	--	--	--
Merged-7-64825017-2	7:64824847-64825188	Promoter (<=1kb)	-994	OQU80995	macs2out/SbTF31_1_peaks.narrowPeak|macs2out/SbTF31_2_peaks.narrowPeak	2	64824992	334	90	51.1298	7.71474	47.6476	SbTF31_1_peak_61790	7:64824847-64825181	335	64824979	83	43.4312	6.93371	40.2394	SbTF31_2_peak_62349	7:64824855-64825188	334	64825005	98	58.8285	8.49577	55.0558	SORBI_3007G220033	-	--	--	--
Merged-10-50830627-2	10:50830416-50830842	Promoter (1-2kb)	-1590	KXG20227	macs2out/SbTF31_1_peaks.narrowPeak|macs2out/SbTF31_2_peaks.narrowPeak	2	50830627	413	104	57.8045	7.69882	54.0754	SbTF31_1_peak_14620	10:50830427-50830842	416	50830689	108	63.232	8.30086	59.3298	SbTF31_2_peak_14937	10:50830416-50830825	410	50830565	100	52.377	7.09678	48.8209	SORBI_3010G173000	-	--	--	--
Merged-9-54965150-2	9:54964839-54965658	Promoter (1-2kb)	-1463	KXG22359	macs2out/SbTF31_1_peaks.narrowPeak|macs2out/SbTF31_2_peaks.narrowPeak	2	54965007	615	93	52.5866	7.68905	49.0541	SbTF31_1_peak_74234	9:54964839-54965658	820	54965005	84	44.432	7.03962	41.1916	SbTF31_2_peak_74891	9:54964847-54965256	410	54965010	103	60.7413	8.33847	56.9167	SORBI_3009G199900	PBP:Phosphatidylethanolamine-binding protein	[GO:0008429:phosphatidylethanolamine binding:molecular_function]|[GO:0030154:cell differentiation:biological_process]|[GO:0009908:flower development:biological_process]|[GO:0010229:inflorescence development:biological_process]|[GO:0048573:photoperiodism, flowering:biological_process]|[GO:0009909:regulation of flower development:biological_process]|[GO:0048510:regulation of timing of transition fr…	--	--
Merged-2-73637021-2	2:73636863-73637188	Promoter (1-2kb)	-1003	EER97564	macs2out/SbTF31_1_peaks.narrowPeak|macs2out/SbTF31_2_peaks.narrowPeak	2	73637043	315	105	58.5193	7.68835	54.753	SbTF31_1_peak_24034	2:73636863-73637170	308	73637044	109	61.9079	7.97001	58.0341	SbTF31_2_peak_24387	2:73636866-73637188	323	73637043	102	55.1307	7.40669	51.4719	SORBI_3002G380300	GTP_EFTU:Elongation factor Tu GTP binding domain	[GO:0005525:GTP binding:molecular_function]|[GO:0003924:GTPase activity:molecular_function]|[GO:0006891:intra-Golgi vesicle-mediated transport:biological_process]|[GO:0006886:intracellular protein transport:biological_process]|[GO:0042147:retrograde transport, endosome to Golgi:biological_process]|[GO:0006890:retrograde vesicle-mediated transport, Golgi to endoplasmic reticulum:biological_process…	--	--
Merged-2-14836997-2	2:14836670-14837245	Promoter (1-2kb)	-1175	KXG34993	macs2out/SbTF31_1_peaks.narrowPeak|macs2out/SbTF31_2_peaks.narrowPeak	2	14837033	497	148	80.355	7.67246	76.2491	SbTF31_1_peak_17686	2:14836670-14837245	576	14837037	157	89.0691	8.23443	84.8879	SbTF31_2_peak_17993	2:14836828-14837245	418	14837030	140	71.6408	7.11048	67.6103	SORBI_3002G119000	-	--	--	--
Merged-2-52729509-2	2:52729282-52729741	Promoter (<=1kb)	-889	OQU89277	macs2out/SbTF31_1_peaks.narrowPeak|macs2out/SbTF31_2_peaks.narrowPeak	2	52729482	444	99	55.6849	7.66378	52.0952	SbTF31_1_peak_21635	2:52729282-52729722	441	52729499	86	43.8912	6.75082	40.6789	SbTF31_2_peak_21985	2:52729294-52729741	448	52729465	113	67.4786	8.57674	63.5115	SORBI_3002G168400	HLH:Helix-loop-helix DNA-binding domain	[GO:0043531:ADP binding:molecular_function]|[GO:0005524:ATP binding:molecular_function]|[GO:0043621:protein self-association:molecular_function]|GO:0009870|[GO:0042742:defense response to bacterium:biological_process]|[GO:0060548:negative regulation of cell death:biological_process]|[GO:0009626:plant-type hypersensitive response:biological_process]|[GO:0005737:cytoplasm:cellular_component]	--	--
Merged-5-6219244-2	5:6218922-6219559	Promoter (1-2kb)	-1569	KXG27895	macs2out/SbTF31_1_peaks.narrowPeak|macs2out/SbTF31_2_peaks.narrowPeak	2	6219427	614	92	51.4412	7.65127	47.9096	SbTF31_1_peak_41338	5:6218922-6219559	638	6219429	93	52.495	7.75916	48.906	SbTF31_2_peak_41655	5:6218954-6219544	591	6219425	91	50.3873	7.54337	46.9131	SORBI_3005G060200	p450:Cytochrome P450	[GO:0020037:heme binding:molecular_function]|[GO:0005506:iron ion binding:molecular_function]|[GO:0004497:monooxygenase activity:molecular_function]|[GO:0016491:oxidoreductase activity:molecular_function]|[GO:0016705:oxidoreductase activity, acting on paired donors, with incorporation or reduction of molecular oxygen:molecular_function]|[GO:0016132:brassinosteroid biosynthetic process:biological_…	--	--
Merged-6-12524855-2	6:12524610-12525119	Promoter (1-2kb)	-1092	OQU81284	macs2out/SbTF31_1_peaks.narrowPeak|macs2out/SbTF31_2_peaks.narrowPeak	2	12524853	418	105	58.0704	7.64994	54.3192	SbTF31_1_peak_49735	6:12524683-12525119	437	12524866	100	53.6417	7.31792	50.008	SbTF31_2_peak_50077	6:12524610-12525008	399	12524840	110	62.4991	7.98196	58.6303	SORBI_3006G036566	-	--	--	--
Merged-5-4177941-2	5:4177784-4178097	Promoter (<=1kb)	-709	OQU82910	macs2out/SbTF31_1_peaks.narrowPeak|macs2out/SbTF31_2_peaks.narrowPeak	2	4177962	309	95	53.1941	7.64269	49.5996	SbTF31_1_peak_41095	5:4177791-4178095	305	4177970	92	50.1339	7.39718	46.6413	SbTF31_2_peak_41446	5:4177784-4178097	314	4177954	99	56.2543	7.88819	52.558	SORBI_3005G044100	-	--	--	--
Merged-8-61185428-2	8:61185259-61185602	Promoter (<=1kb)	-249	OQU79675	macs2out/SbTF31_1_peaks.narrowPeak|macs2out/SbTF31_2_peaks.narrowPeak	2	61185396	330	86	48.6598	7.64239	45.2546	SbTF31_1_peak_68338	8:61185269-61185584	316	61185391	82	44.1405	7.17589	40.9153	SbTF31_2_peak_68924	8:61185259-61185602	344	61185401	91	53.1792	8.10889	49.5938	SORBI_3008G177850	-	--	--	--
Merged-6-47880128-2	6:47880006-47880252	Promoter (<=1kb)	-650	OQU81721	macs2out/SbTF31_1_peaks.narrowPeak|macs2out/SbTF31_2_peaks.narrowPeak	2	47880118	244	93	52.196	7.6327	48.6551	SbTF31_1_peak_53338	6:47880007-47880248	242	47880110	87	46.5119	7.16746	43.1768	SbTF31_2_peak_53791	6:47880006-47880252	247	47880127	100	57.8802	8.09794	54.1334	SORBI_3006G109850	-	--	--	--
Merged-9-56945005-2	9:56944518-56945495	Promoter (<=1kb)	-910	KXG22517	macs2out/SbTF31_1_peaks.narrowPeak|macs2out/SbTF31_2_peaks.narrowPeak	2	56944716	953	100	55.3751	7.62796	51.6985	SbTF31_1_peak_74473	9:56944518-56945495	978	56944712	102	57.3705	7.80769	53.6134	SbTF31_2_peak_75140	9:56944541-56945469	929	56944720	98	53.3796	7.44822	49.7835	SORBI_3009G228400	-	--	--	--
Merged-10-16867784-2	10:16866859-16868672	Promoter (<=1kb)	-897	OQU76303	macs2out/SbTF31_1_peaks.narrowPeak|macs2out/SbTF31_2_peaks.narrowPeak	2	16868414	1756	132	72.0002	7.62772	67.9923	SbTF31_1_peak_11085	10:16866859-16868672	1814	16868421	121	62.5023	7.10671	58.6144	SbTF31_2_peak_11355	10:16866955-16868652	1698	16868408	144	81.4982	8.14872	77.3702	SORBI_3010G128350	-	--	--	--
Merged-1-28081154-2	1:28080913-28081407	Promoter (1-2kb)	-1832	EER94272	macs2out/SbTF31_1_peaks.narrowPeak|macs2out/SbTF31_2_peaks.narrowPeak	2	28081220	476	97	54.0915	7.627	50.4555	SbTF31_1_peak_3370	1:28080913-28081407	495	28081230	96	53.6501	7.68625	50.0153	SbTF31_2_peak_3459	1:28080921-28081378	458	28081211	99	54.5329	7.56775	50.8957	SORBI_3001G253900	HALZ:Homeobox associated leucine zipper	[GO:0000981:DNA-binding transcription factor activity, RNA polymerase II-specific:molecular_function]|[GO:0043565:sequence-specific DNA binding:molecular_function]|[GO:0045893:positive regulation of transcription, DNA-templated:biological_process]|[GO:0005634:nucleus:cellular_component]	--	--
Merged-9-18278084-2	9:18277830-18278343	Promoter (1-2kb)	-1120	EES17949	macs2out/SbTF31_1_peaks.narrowPeak|macs2out/SbTF31_2_peaks.narrowPeak	2	18277984	509	111	61.1564	7.62648	57.3894	SbTF31_1_peak_70757	9:18277830-18278343	514	18277987	122	71.3727	8.40118	67.3345	SbTF31_2_peak_71345	9:18277830-18278334	505	18277981	100	50.9402	6.85177	47.4442	SORBI_3009G090900	-	--	--	--
Merged-6-1837242-2	6:1836791-1837715	Promoter (1-2kb)	-1292	EES10391	macs2out/SbTF31_1_peaks.narrowPeak|macs2out/SbTF31_2_peaks.narrowPeak	2	1837385	902	98	54.4692	7.62329	50.8615	SbTF31_1_peak_48425	6:1836791-1837672	882	1837370	90	47.1082	7.00597	43.7448	SbTF31_2_peak_48771	6:1836793-1837715	923	1837401	106	61.8302	8.24061	57.9782	SORBI_3006G012500	zf-Sec23_Sec24:Sec23/Sec24 zinc finger	[GO:0000149:SNARE binding:molecular_function]|[GO:0008270:zinc ion binding:molecular_function]|[GO:0090110:COPII-coated vesicle cargo loading:biological_process]|[GO:0007029:endoplasmic reticulum organization:biological_process]|[GO:0080119:ER body organization:biological_process]|[GO:0007030:Golgi organization:biological_process]|[GO:0006886:intracellular protein transport:biological_process]|[G…	[K14007:SEC24; protein transport protein SEC24]	[04141 Protein processing in endoplasmic reticulum [PATH:ko04141];05130 Pathogenic Escherichia coli infection [PATH:ko05130];04131 Membrane trafficking [BR:ko04131]]
Merged-1-79984103-2	1:79983900-79984295	Promoter (1-2kb)	-1072	EER95663	macs2out/SbTF31_1_peaks.narrowPeak|macs2out/SbTF31_2_peaks.narrowPeak	2	79984043	374	87	49.032	7.6201	45.6039	SbTF31_1_peak_8935	1:79983933-79984295	363	79984056	84	46.2609	7.41393	42.9353	SbTF31_2_peak_9167	1:79983900-79984284	385	79984031	91	51.8032	7.82626	48.2726	SORBI_3001G536500	-	--	--	--
Merged-3-1278609-2	3:1278317-1278890	Promoter (1-2kb)	-1194	KXG31537	macs2out/SbTF31_1_peaks.narrowPeak|macs2out/SbTF31_2_peaks.narrowPeak	2	1278757	549	92	51.541	7.61658	48.0089	SbTF31_1_peak_24768	3:1278317-1278877	561	1278764	89	48.6227	7.39152	45.193	SbTF31_2_peak_25108	3:1278354-1278890	537	1278750	96	54.4592	7.84163	50.8248	SORBI_3003G014300	SnoaL_2:SnoaL-like domain	--	--	--
Merged-2-73221674-2	2:73221237-73222102	Promoter (1-2kb)	-1201	KXG36686	macs2out/SbTF31_1_peaks.narrowPeak|macs2out/SbTF31_2_peaks.narrowPeak	2	73221416	840	99	54.9851	7.61188	51.3775	SbTF31_1_peak_23980	2:73221272-73222102	831	73221424	89	46.0551	6.89661	42.7393	SbTF31_2_peak_24322	2:73221237-73222086	850	73221409	109	63.915	8.32714	60.0157	SORBI_3002G374400	-	[GO:0009718:anthocyanin-containing compound biosynthetic process:biological_process]|[GO:0015995:chlorophyll biosynthetic process:biological_process]|[GO:0045893:positive regulation of transcription, DNA-templated:biological_process]|[GO:0009416:response to light stimulus:biological_process]|[GO:0005634:nucleus:cellular_component]|[GO:0005886:plasma membrane:cellular_component]	--	--
Merged-1-59814366-2	1:59814224-59814504	Promoter (1-2kb)	-1535	EER92003	macs2out/SbTF31_1_peaks.narrowPeak|macs2out/SbTF31_2_peaks.narrowPeak	2	59814358	272	89	49.9859	7.61087	46.516	SbTF31_1_peak_6477	1:59814224-59814504	281	59814353	87	47.7717	7.41918	44.3797	SbTF31_2_peak_6650	1:59814238-59814501	264	59814364	92	52.2001	7.80255	48.6524	SORBI_3001G311100	UBA:UBA/TS-N domain	[GO:0031593:polyubiquitin modification-dependent protein binding:molecular_function]|[GO:0006511:ubiquitin-dependent protein catabolic process:biological_process]|[GO:0005829:cytosol:cellular_component]|[GO:0005739:mitochondrion:cellular_component]|[GO:0005634:nucleus:cellular_component]	[K04523:UBQLN, DSK2; ubiquilin]	[04141 Protein processing in endoplasmic reticulum [PATH:ko04141];05014 Amyotrophic lateral sclerosis [PATH:ko05014];04131 Membrane trafficking [BR:ko04131];03051 Proteasome [BR:ko03051]]
Merged-4-42505430-2	4:42505129-42505737	Promoter (<=1kb)	-146	EES06777	macs2out/SbTF31_1_peaks.narrowPeak|macs2out/SbTF31_2_peaks.narrowPeak	2	42505306	594	95	53.0022	7.59735	49.5	SbTF31_1_peak_37358	4:42505138-42505737	600	42505308	107	64.0777	8.55789	60.1572	SbTF31_2_peak_37758	4:42505129-42505717	589	42505305	83	41.9266	6.63681	38.8428	SORBI_3004G143300	HMG_box_2:HMG-box domain	[GO:0003700:DNA-binding transcription factor activity:molecular_function]|[GO:0000400:four-way junction DNA binding:molecular_function]|[GO:0008134:transcription factor binding:molecular_function]|[GO:0000976:transcription regulatory region sequence-specific DNA binding:molecular_function]|[GO:0019760:glucosinolate metabolic process:biological_process]|[GO:0009846:pollen germination:biological_pr…	--	--
Merged-super_1828-1530-2	super_1828:1312-1755	Promoter (<=1kb)	-454	OQU75598	macs2out/SbTF31_1_peaks.narrowPeak|macs2out/SbTF31_2_peaks.narrowPeak	2	1445	434	87	48.922	7.59671	45.4997	SbTF31_1_peak_74989	super_1828:1312-1738	427	1450	84	45.8163	7.32159	42.5127	SbTF31_2_peak_75661	super_1828:1315-1755	441	1441	91	52.0276	7.87184	48.4868	SORBI_3K017300	-	--	--	--
Merged-3-47433242-3	3:47432688-47433703	Promoter (<=1kb)	-613	KXG32661	macs2out/SbTF31_1_peaks.narrowPeak|macs2out/SbTF31_2_peaks.narrowPeak	3	47433573	578	85	48.1036	7.59286	44.8013	SbTF31_1_peak_29694	3:47432860-47433688	829	47433575	71	35.3436	6.38758	32.5667	SbTF31_2_peak_30094	3:47433377-47433703	327	47433571	99	60.8636	8.79813	57.0359	SORBI_3003G180800	-	--	--	--
Merged-7-12262021-2	7:12261659-12262277	Promoter (<=1kb)	-606	EES14774	macs2out/SbTF31_1_peaks.narrowPeak|macs2out/SbTF31_2_peaks.narrowPeak	2	12262039	505	91	50.8051	7.58023	47.3495	SbTF31_1_peak_56402	7:12261659-12262269	611	12262032	81	41.8183	6.79688	38.7075	SbTF31_2_peak_56883	7:12261879-12262277	399	12262046	101	59.7919	8.36357	55.9915	SORBI_3007G088300	LEA_1:Late embryogenesis abundant (LEA) group 1	--	--	--
Merged-10-2635934-2	10:2635658-2636237	Promoter (<=1kb)	-877	EER87824	macs2out/SbTF31_1_peaks.narrowPeak|macs2out/SbTF31_2_peaks.narrowPeak	2	2635940	476	94	52.1332	7.57541	48.5887	SbTF31_1_peak_9427	10:2635658-2636237	580	2635960	88	47.1671	7.20123	43.8017	SbTF31_2_peak_9665	10:2635735-2636106	372	2635921	100	57.0992	7.94959	53.3758	SORBI_3010G033300	Acyl-thio_N:Acyl-ATP thioesterase	[GO:0000036:acyl carrier activity:molecular_function]|[GO:0016297:acyl-[acyl-carrier-protein] hydrolase activity:molecular_function]|[GO:0006633:fatty acid biosynthetic process:biological_process]|[GO:0009507:chloroplast:cellular_component]|[GO:0009536:plastid:cellular_component]	[K10781:FATB; fatty acyl-ACP thioesterase B]	[00061 Fatty acid biosynthesis [PATH:ko00061];01004 Lipid biosynthesis proteins [BR:ko01004]]
Merged-2-4851229-2	2:4851094-4851371	Promoter (<=1kb)	-496	EER98053	macs2out/SbTF31_1_peaks.narrowPeak|macs2out/SbTF31_2_peaks.narrowPeak	2	4851236	269	87	48.611	7.57217	45.2164	SbTF31_1_peak_16508	2:4851094-4851371	278	4851235	93	54.2898	8.11978	50.6335	SbTF31_2_peak_16801	2:4851097-4851356	260	4851238	81	42.9321	7.02455	39.7993	SORBI_3002G051200	PHF5:PHF5-like protein	[GO:0000398:mRNA splicing, via spliceosome:biological_process]	[K12834:PHF5A; PHD finger-like domain-containing protein 5A]	[03040 Spliceosome [PATH:ko03040];03041 Spliceosome [BR:ko03041]]
Merged-4-35133639-2	4:35132860-35134431	Promoter (<=1kb)	-922	OQU84880	macs2out/SbTF31_1_peaks.narrowPeak|macs2out/SbTF31_2_peaks.narrowPeak	2	35133711	1551	98	54.1771	7.56963	50.5769	SbTF31_1_peak_36406	4:35132868-35134431	1564	35133699	90	47.0499	6.99503	43.6898	SbTF31_2_peak_36800	4:35132860-35134398	1539	35133724	106	61.3043	8.14424	57.4641	SORBI_3004G136366	-	--	--	--
Merged-3-11587666-2	3:11587473-11587847	Promoter (1-2kb)	-1959	EES00551	macs2out/SbTF31_1_peaks.narrowPeak|macs2out/SbTF31_2_peaks.narrowPeak	2	11587641	354	100	55.3849	7.55295	51.7621	SbTF31_1_peak_25953	3:11587473-11587847	375	11587645	110	63.4225	8.14358	59.5145	SbTF31_2_peak_26320	3:11587507-11587839	333	11587637	91	47.3473	6.96233	44.0098	SORBI_3003G126300	UBA:UBA/TS-N domain	[GO:0004252:serine-type endopeptidase activity:molecular_function]|[GO:0050832:defense response to fungus:biological_process]|[GO:0010286:heat acclimation:biological_process]|[GO:0005776:autophagosome:cellular_component]|[GO:0005783:endoplasmic reticulum:cellular_component]|[GO:0016021:integral component of membrane:cellular_component]|[GO:0061908:phagophore:cellular_component]	--	--
Merged-3-56105767-2	3:56105471-56106063	Promoter (1-2kb)	-1754	KXG32919	macs2out/SbTF31_1_peaks.narrowPeak|macs2out/SbTF31_2_peaks.narrowPeak	2	56105898	591	84	47.1871	7.54537	43.8451	SbTF31_1_peak_30702	3:56105474-56106063	590	56105896	80	43.1922	7.17956	40.013	SbTF31_2_peak_31100	3:56105471-56106063	593	56105901	89	51.182	7.91119	47.6771	SORBI_3003G224900	-	--	--	--
Merged-1-73430537-2	1:73430051-73431024	Promoter (<=1kb)	-452	EER95280	macs2out/SbTF31_1_peaks.narrowPeak|macs2out/SbTF31_2_peaks.narrowPeak	2	73430242	971	85	47.3794	7.54361	44.0222	SbTF31_1_peak_8167	1:73430051-73431024	974	73430243	85	47.5294	7.57499	44.1487	SbTF31_2_peak_8375	1:73430053-73431021	969	73430241	85	47.2295	7.51223	43.8956	SORBI_3001G457900	-	--	--	--
Merged-4-59077121-2	4:59076750-59077506	Promoter (<=1kb)	-580	EES05547	macs2out/SbTF31_1_peaks.narrowPeak|macs2out/SbTF31_2_peaks.narrowPeak	2	59076885	741	90	50.104	7.5369	46.6264	SbTF31_1_peak_39337	4:59076752-59077506	755	59076904	90	49.8195	7.5302	46.3385	SbTF31_2_peak_39707	4:59076750-59077476	727	59076867	91	50.3885	7.54361	46.9143	SORBI_3004G242500	Glyco_hydro_47:Glycosyl hydrolase family 47	[GO:0004559:alpha-mannosidase activity:molecular_function]|[GO:0005509:calcium ion binding:molecular_function]|[GO:0004571:mannosyl-oligosaccharide 1,2-alpha-mannosidase activity:molecular_function]|[GO:0005975:carbohydrate metabolic process:biological_process]|[GO:0006486:protein glycosylation:biological_process]|[GO:0030433:ubiquitin-dependent ERAD pathway:biological_process]|[GO:0005783:endopl…	[K10084:EDEM1; ER degradation enhancer, mannosidase alpha-like 1]	[04141 Protein processing in endoplasmic reticulum [PATH:ko04141];04091 Lectins [BR:ko04091]]
Merged-3-73798554-2	3:73797942-73799154	Promoter (1-2kb)	-1359	EES04275	macs2out/SbTF31_1_peaks.narrowPeak|macs2out/SbTF31_2_peaks.narrowPeak	2	73798145	1183	90	49.843	7.53313	46.3777	SbTF31_1_peak_32843	3:73797942-73799154	1213	73798141	88	48.1814	7.40204	44.7713	SbTF31_2_peak_33221	3:73797984-73799137	1154	73798149	92	51.5045	7.66423	47.9841	SORBI_3003G437500	SNARE:SNARE domain	[GO:0005484:SNAP receptor activity:molecular_function]|[GO:0000149:SNARE binding:molecular_function]|[GO:0009738:abscisic acid-activated signaling pathway:biological_process]|[GO:0048193:Golgi vesicle transport:biological_process]|[GO:0006886:intracellular protein transport:biological_process]|[GO:0048278:vesicle docking:biological_process]|[GO:0006906:vesicle fusion:biological_process]|[GO:00125…	[K08500:SYP6; syntaxin of plants SYP6]	[04130 SNARE interactions in vesicular transport [PATH:ko04130];04131 Membrane trafficking [BR:ko04131]]
Merged-7-64308917-2	7:64308397-64309449	Promoter (<=1kb)	-853	EES14286	macs2out/SbTF31_1_peaks.narrowPeak|macs2out/SbTF31_2_peaks.narrowPeak	2	64309327	1030	84	47.2969	7.5262	44.0265	SbTF31_1_peak_61715	7:64308397-64309449	1053	64309326	98	60.2782	8.79279	56.4418	SbTF31_2_peak_62284	7:64308408-64309414	1007	64309328	70	34.3156	6.25961	31.6112	SORBI_3007G214600	EF-hand_8:EF-hand domain pair	--	--	--
Merged-10-46827199-2	10:46826833-46827444	Promoter (<=1kb)	-393	EER88477	macs2out/SbTF31_1_peaks.narrowPeak|macs2out/SbTF31_2_peaks.narrowPeak	2	46827231	467	89	49.5444	7.51685	46.0979	SbTF31_1_peak_14156	10:46827100-46827422	323	46827230	85	45.9275	7.24435	42.6197	SbTF31_2_peak_14468	10:46826833-46827444	612	46827232	94	53.1613	7.78935	49.5762	SORBI_3010G159300	-	--	--	--
Merged-10-8293973-2	10:8293743-8294195	Promoter (1-2kb)	-1972	EER89477	macs2out/SbTF31_1_peaks.narrowPeak|macs2out/SbTF31_2_peaks.narrowPeak	2	8294011	437	94	51.6973	7.51254	48.1602	SbTF31_1_peak_10083	10:8293768-8294195	428	8294052	100	54.1593	7.40993	50.5085	SbTF31_2_peak_10314	10:8293743-8294188	446	8293971	88	49.2353	7.61515	45.8118	SORBI_3010G093200	DUF679:Protein of unknown function (DUF679)	[GO:0009567:double fertilization forming a zygote and endosperm:biological_process]|[GO:0010256:endomembrane system organization:biological_process]|[GO:0048235:pollen sperm cell differentiation:biological_process]|[GO:0005783:endoplasmic reticulum:cellular_component]|[GO:0005789:endoplasmic reticulum membrane:cellular_component]|[GO:0016021:integral component of membrane:cellular_component]|[GO:…	--	--
Merged-4-57448179-2	4:57448061-57448299	Promoter (1-2kb)	-1479	EES05467	macs2out/SbTF31_1_peaks.narrowPeak|macs2out/SbTF31_2_peaks.narrowPeak	2	57448174	238	2296	1151.53	7.50851	1146.2	SbTF31_1_peak_39133	4:57448061-57448299	239	57448176	2295	1146.89	7.47493	1141.57	SbTF31_2_peak_39515	4:57448061-57448298	238	57448173	2298	1156.16	7.54209	1150.83	SORBI_3004G223800	TPR_19:Tetratricopeptide repeat	--	--	--
Merged-8-3293307-2	8:3293072-3293518	Promoter (<=1kb)	-116	OQU78713	macs2out/SbTF31_1_peaks.narrowPeak|macs2out/SbTF31_2_peaks.narrowPeak	2	3293341	416	85	47.1503	7.49507	43.8032	SbTF31_1_peak_62265	8:3293128-3293518	391	3293333	83	45.9865	7.46055	42.6744	SbTF31_2_peak_62831	8:3293072-3293512	441	3293350	87	48.3141	7.52959	44.9321	SORBI_3008G035633	-	--	--	--
Merged-8-6179761-2	8:6179440-6180097	Promoter (1-2kb)	-1342	KXG23121	macs2out/SbTF31_1_peaks.narrowPeak|macs2out/SbTF31_2_peaks.narrowPeak	2	6179934	632	85	47.1434	7.49287	43.7987	SbTF31_1_peak_62599	8:6179451-6180097	647	6179946	87	48.5597	7.58	45.1344	SbTF31_2_peak_63164	8:6179440-6180056	617	6179923	83	45.7271	7.40573	42.4629	SORBI_3008G058800	F-box-like:F-box-like	--	--	--
Merged-3-18484585-2	3:18483868-18485598	Promoter (1-2kb)	-1354	OQU86834	macs2out/SbTF31_1_peaks.narrowPeak|macs2out/SbTF31_2_peaks.narrowPeak	2	18484140	1417	86	47.8282	7.48144	44.4575	SbTF31_1_peak_26761	3:18483887-18485598	1712	18484255	89	51.5753	7.99345	48.021	SbTF31_2_peak_27132	3:18483868-18484989	1122	18484025	84	44.081	6.96942	40.894	SORBI_3003G159850	Peptidase_C48:Ulp1 protease family, C-terminal catalytic domain	--	--	--
Merged-6-52431619-2	6:52430754-52432397	Promoter (<=1kb)	-616	EES12602	macs2out/SbTF31_1_peaks.narrowPeak|macs2out/SbTF31_2_peaks.narrowPeak	2	52431804	1444	93	51.3997	7.48064	47.9556	SbTF31_1_peak_53886	6:52431041-52432397	1357	52431808	105	62.6386	8.49296	58.7486	SbTF31_2_peak_54355	6:52430754-52432285	1532	52431800	81	40.1609	6.46832	37.1625	SORBI_3006G166900	Transferase:Transferase family	[GO:0016747:transferase activity, transferring acyl groups other than amino-acyl groups:molecular_function]|[GO:0071555:cell wall organization:biological_process]|[GO:0009555:pollen development:biological_process]|[GO:0042761:very long-chain fatty acid biosynthetic process:biological_process]|[GO:0009535:chloroplast thylakoid membrane:cellular_component]	--	--
Merged-6-52815798-2	6:52815108-52816488	Promoter (1-2kb)	-1301	EES12620	macs2out/SbTF31_1_peaks.narrowPeak|macs2out/SbTF31_2_peaks.narrowPeak	2	52816336	1378	84	46.541	7.47263	43.223	SbTF31_1_peak_53932	6:52815108-52816488	1381	52816339	84	46.7051	7.50707	43.3628	SbTF31_2_peak_54403	6:52815112-52816486	1375	52816333	84	46.377	7.43819	43.0832	SORBI_3006G171900	4HBT_2:Thioesterase-like superfamily	[GO:0016297:acyl-[acyl-carrier-protein] hydrolase activity:molecular_function]|[GO:0047381:dodecanoyl-[acyl-carrier-protein] hydrolase activity:molecular_function]|[GO:0016295:myristoyl-[acyl-carrier-protein] hydrolase activity:molecular_function]|[GO:0016296:palmitoyl-[acyl-carrier-protein] hydrolase activity:molecular_function]|[GO:0006629:lipid metabolic process:biological_process]|[GO:0009507…	--	--
Merged-1-47927046-2	1:47926301-47927817	Promoter (1-2kb)	-1801	EER91712	macs2out/SbTF31_1_peaks.narrowPeak|macs2out/SbTF31_2_peaks.narrowPeak	2	47926798	1485	94	51.7951	7.47206	48.2582	SbTF31_1_peak_5088	1:47926301-47927759	1459	47926809	98	55.1337	7.7739	51.4479	SbTF31_2_peak_5219	1:47926307-47927817	1511	47926788	91	48.4565	7.17023	45.0685	SORBI_3001G263300	Glyco_transf_61:Glycosyltransferase 61	[GO:0052636:arabinosyltransferase activity:molecular_function]|[GO:0016757:transferase activity, transferring glycosyl groups:molecular_function]|[GO:0009664:plant-type cell wall organization:biological_process]|[GO:0000139:Golgi membrane:cellular_component]|[GO:0016021:integral component of membrane:cellular_component]	--	--
Merged-4-15055680-2	4:15055148-15055953	Promoter (1-2kb)	-1627	KXG30036	macs2out/SbTF31_1_peaks.narrowPeak|macs2out/SbTF31_2_peaks.narrowPeak	2	15055799	540	86	47.844	7.46952	44.4753	SbTF31_1_peak_34819	4:15055148-15055946	799	15055801	81	42.9473	7.0277	39.7801	SbTF31_2_peak_35224	4:15055673-15055953	281	15055798	92	52.7407	7.91133	49.1705	SORBI_3004G126500	-	--	--	--
Merged-9-52354149-2	9:52353730-52354560	Promoter (1-2kb)	-1625	KXG22181	macs2out/SbTF31_1_peaks.narrowPeak|macs2out/SbTF31_2_peaks.narrowPeak	2	52354367	803	98	53.7059	7.46769	50.1556	SbTF31_1_peak_73885	9:52353766-52354541	776	52354371	108	62.9508	8.2498	59.0536	SbTF31_2_peak_74553	9:52353730-52354560	831	52354364	88	44.461	6.68557	41.2576	SORBI_3009G167300	CCT:CCT motif	[GO:0003677:DNA binding:molecular_function]|[GO:0003700:DNA-binding transcription factor activity:molecular_function]|[GO:0007623:circadian rhythm:biological_process]|[GO:0010031:circumnutation:biological_process]|[GO:0009908:flower development:biological_process]|[GO:0010629:negative regulation of gene expression:biological_process]|[GO:0000160:phosphorelay signal transduction system:biological_…	--	--
Merged-3-6537997-2	3:6537579-6538397	Promoter (1-2kb)	-1136	EES00340	macs2out/SbTF31_1_peaks.narrowPeak|macs2out/SbTF31_2_peaks.narrowPeak	2	6538042	796	87	48.2263	7.44583	44.8646	SbTF31_1_peak_25347	3:6537620-6538397	778	6537824	94	56.3647	8.43753	52.6375	SbTF31_2_peak_25699	3:6537579-6538392	814	6538261	81	40.088	6.45412	37.0918	SORBI_3003G076800	p450:Cytochrome P450	[GO:0020037:heme binding:molecular_function]|[GO:0005506:iron ion binding:molecular_function]|[GO:0016709:oxidoreductase activity, acting on paired donors, with incorporation or reduction of molecular oxygen, NAD(P)H as one donor, and incorporation of one atom of oxygen:molecular_function]|[GO:0005829:cytosol:cellular_component]|[GO:0005789:endoplasmic reticulum membrane:cellular_component]|[GO:0…	--	--
Merged-8-6705103-2	8:6704958-6705250	Promoter (<=1kb)	-677	EES15777	macs2out/SbTF31_1_peaks.narrowPeak|macs2out/SbTF31_2_peaks.narrowPeak	2	6705104	284	89	49.5562	7.43954	46.2362	SbTF31_1_peak_62658	8:6704965-6705239	275	6705098	72	34.2283	6.06109	31.5069	SbTF31_2_peak_63227	8:6704958-6705250	293	6705111	106	64.8841	8.81799	60.9654	SORBI_3008G062800	-	--	--	--
Merged-8-52021417-2	8:52021255-52021582	Promoter (1-2kb)	-1774	OQU79215	macs2out/SbTF31_1_peaks.narrowPeak|macs2out/SbTF31_2_peaks.narrowPeak	2	52021392	315	93	50.8803	7.42937	47.3942	SbTF31_1_peak_67260	8:52021265-52021582	318	52021393	99	56.466	7.92833	52.736	SbTF31_2_peak_67840	8:52021255-52021566	312	52021391	87	45.2947	6.93041	42.0525	SORBI_3008G112550	NB-ARC:NB-ARC domain	[GO:0043531:ADP binding:molecular_function]|[GO:0005524:ATP binding:molecular_function]|[GO:0006952:defense response:biological_process]|[GO:0005886:plasma membrane:cellular_component]	--	--
Merged-3-64316929-2	3:64316600-64317286	Promoter (1-2kb)	-1294	OQU87661	macs2out/SbTF31_1_peaks.narrowPeak|macs2out/SbTF31_2_peaks.narrowPeak	2	64316869	649	89	49.0861	7.42865	45.6564	SbTF31_1_peak_31731	3:64316600-64317286	687	64316867	86	46.0376	7.16906	42.722	SbTF31_2_peak_32086	3:64316610-64317221	612	64316871	93	52.1345	7.68823	48.5907	SORBI_3003G315166	PPIP5K2_N:Diphosphoinositol pentakisphosphate kinase 2 N-terminal domain	[GO:0102092:5-diphosphoinositol pentakisphosphate 3-kinase activity:molecular_function]|[GO:0005524:ATP binding:molecular_function]|[GO:0033857:diphosphoinositol-pentakisphosphate kinase activity:molecular_function]|[GO:0000829:inositol heptakisphosphate kinase activity:molecular_function]|[GO:0052723:inositol hexakisphosphate 1-kinase activity:molecular_function]|[GO:0052724:inositol hexakisphos…	[K13024:PPIP5K, VIP; inositol-hexakisphosphate/diphosphoinositol-pentakisphosphate 1-kinase]	[04070 Phosphatidylinositol signaling system [PATH:ko04070]]
Merged-4-67646434-2	4:67646258-67646616	Promoter (<=1kb)	-104	OQU85960	macs2out/SbTF31_1_peaks.narrowPeak|macs2out/SbTF31_2_peaks.narrowPeak	2	67646404	348	96	52.5857	7.42716	49.0241	SbTF31_1_peak_40418	4:67646258-67646616	359	67646415	91	47.7588	7.03891	44.3684	SbTF31_2_peak_40773	4:67646264-67646600	337	67646393	102	57.4127	7.81541	53.6798	SORBI_3004G347000	-	--	--	--
Merged-2-114361-2	2:114106-114734	Promoter (<=1kb)	-663	KXG37056	macs2out/SbTF31_1_peaks.narrowPeak|macs2out/SbTF31_2_peaks.narrowPeak	2	114287	481	85	47.0735	7.4253	43.7308	SbTF31_1_peak_15917	2:114106-114734	629	114287	83	44.9118	7.23545	41.6498	SbTF31_2_peak_16207	2:114137-114470	334	114287	88	49.2353	7.61515	45.8118	SORBI_3002G000200	Ion_trans:Ion transport protein	[GO:0005516:calmodulin binding:molecular_function]|[GO:0030552:cAMP binding:molecular_function]|[GO:0030553:cGMP binding:molecular_function]|[GO:0005216:ion channel activity:molecular_function]|[GO:0016021:integral component of membrane:cellular_component]|[GO:0005886:plasma membrane:cellular_component]	[K05391:CNGC; cyclic nucleotide gated channel, plant]	[04626 Plant-pathogen interaction [PATH:ko04626];04040 Ion channels [BR:ko04040]]
Merged-5-70214862-2	5:70214348-70215377	Promoter (<=1kb)	-313	OQU84014	macs2out/SbTF31_1_peaks.narrowPeak|macs2out/SbTF31_2_peaks.narrowPeak	2	70214883	1024	99	54.0076	7.42366	50.4556	SbTF31_1_peak_48022	5:70214353-70215377	1025	70214912	88	43.4284	6.49629	40.2373	SbTF31_2_peak_48364	5:70214348-70215371	1024	70214854	110	64.5869	8.35104	60.674	SORBI_3005G216500	DUF247:Plant protein of unknown function	--	--	--
Merged-3-72761173-2	3:72760751-72761598	Promoter (1-2kb)	-1098	OQU88190	macs2out/SbTF31_1_peaks.narrowPeak|macs2out/SbTF31_2_peaks.narrowPeak	2	72761007	834	91	49.7878	7.42044	46.3297	SbTF31_1_peak_32696	3:72760762-72761582	821	72761014	95	52.728	7.60701	49.129	SbTF31_2_peak_33070	3:72760751-72761598	848	72761000	87	46.8475	7.23386	43.5303	SORBI_3003G422800	AA_permease_2:Amino acid permease	[GO:0015181:arginine transmembrane transporter activity:molecular_function]|[GO:0015185:gamma-aminobutyric acid transmembrane transporter activity:molecular_function]|[GO:0015180:L-alanine transmembrane transporter activity:molecular_function]|[GO:0005313:L-glutamate transmembrane transporter activity:molecular_function]|[GO:0015189:L-lysine transmembrane transporter activity:molecular_function]|…	--	--
Merged-7-3115524-2	7:3115314-3115720	Promoter (<=1kb)	-615	EES13328	macs2out/SbTF31_1_peaks.narrowPeak|macs2out/SbTF31_2_peaks.narrowPeak	2	3115492	390	89	48.7356	7.41345	45.3167	SbTF31_1_peak_55336	7:3115314-3115717	404	3115518	88	47.9026	7.34643	44.5042	SbTF31_2_peak_55809	7:3115345-3115720	376	3115467	90	49.5686	7.48046	46.1291	SORBI_3007G035000	Pyridoxal_deC:Pyridoxal-dependent decarboxylase conserved domain	[GO:0016831:carboxy-lyase activity:molecular_function]|[GO:0036469:L-tryptophan decarboxylase activity:molecular_function]|[GO:0030170:pyridoxal phosphate binding:molecular_function]|[GO:0006587:serotonin biosynthetic process from tryptophan:biological_process]|[GO:0005737:cytoplasm:cellular_component]	[K01593:DDC, TDC; aromatic-L-amino-acid/L-tryptophan decarboxylase]	[00350 Tyrosine metabolism [PATH:ko00350];00360 Phenylalanine metabolism [PATH:ko00360];00380 Tryptophan metabolism [PATH:ko00380];00901 Indole alkaloid biosynthesis [PATH:ko00901];00950 Isoquinoline alkaloid biosynthesis [PATH:ko00950];00965 Betalain biosynthesis [PATH:ko00965];04728 Dopaminergic synapse [PATH:ko04728];04726 Serotonergic synapse [PATH:ko04726];04361 Axon regeneration [PATH:ko043…
Merged-7-60806967-2	7:60806799-60807144	Promoter (<=1kb)	-351	OQU80727	macs2out/SbTF31_1_peaks.narrowPeak|macs2out/SbTF31_2_peaks.narrowPeak	2	60806949	332	119	63.5166	7.40574	59.6165	SbTF31_1_peak_61324	7:60806805-60807122	318	60806946	117	63.4035	7.53935	59.4964	SbTF31_2_peak_61886	7:60806799-60807144	346	60806953	121	63.6297	7.27213	59.7366	SORBI_3007G173150	-	--	--	--
Merged-6-2916236-2	6:2916073-2916410	Promoter (1-2kb)	-1155	EES11806	macs2out/SbTF31_1_peaks.narrowPeak|macs2out/SbTF31_2_peaks.narrowPeak	2	2916221	296	92	50.4668	7.40454	46.9881	SbTF31_1_peak_48555	6:2916105-2916410	306	2916231	97	54.6979	7.78858	51.0271	SbTF31_2_peak_48896	6:2916073-2916358	286	2916211	88	46.2357	7.02049	42.949	SORBI_3006G017600	RNA_POL_M_15KD:RNA polymerases M/15 Kd subunit	[GO:0003899:DNA-directed 5'-3' RNA polymerase activity:molecular_function]|[GO:0003676:nucleic acid binding:molecular_function]|[GO:0008270:zinc ion binding:molecular_function]|[GO:0001193:maintenance of transcriptional fidelity during DNA-templated transcription elongation from RNA polymerase II promoter:biological_process]|[GO:0006379:mRNA cleavage:biological_process]|[GO:0006367:transcription …	[K03017:RPB9, POLR2I; DNA-directed RNA polymerase II subunit RPB9]	[03020 RNA polymerase [PATH:ko03020];03420 Nucleotide excision repair [PATH:ko03420];05016 Huntington disease [PATH:ko05016];03021 Transcription machinery [BR:ko03021];03400 DNA repair and recombination proteins [BR:ko03400]]
Merged-1-69152052-2	1:69151752-69152345	Promoter (1-2kb)	-1639	KXG39600	macs2out/SbTF31_1_peaks.narrowPeak|macs2out/SbTF31_2_peaks.narrowPeak	2	69152163	583	109	58.6583	7.401	54.9168	SbTF31_1_peak_7652	1:69151771-69152345	575	69152158	116	65.4459	7.95045	61.4984	SbTF31_2_peak_7844	1:69151752-69152343	592	69152169	102	51.8706	6.85155	48.3352	SORBI_3001G407300	-	--	--	--
Merged-3-57351983-2	3:57351521-57352459	Promoter (1-2kb)	-1540	EES01156	macs2out/SbTF31_1_peaks.narrowPeak|macs2out/SbTF31_2_peaks.narrowPeak	2	57351677	926	103	55.8295	7.3991	52.1341	SbTF31_1_peak_30835	3:57351521-57352434	914	57351673	103	55.3408	7.35732	51.6485	SbTF31_2_peak_31230	3:57351521-57352459	939	57351682	104	56.3183	7.44089	52.6196	SORBI_3003G235100	HD:HD domain	[GO:0002953:5'-deoxynucleotidase activity:molecular_function]|[GO:0046872:metal ion binding:molecular_function]|[GO:0005737:cytoplasm:cellular_component]	--	--
Merged-1-14326433-2	1:14325766-14327115	Promoter (1-2kb)	-1862	KXG38050	macs2out/SbTF31_1_peaks.narrowPeak|macs2out/SbTF31_2_peaks.narrowPeak	2	14326853	1301	98	53.3109	7.39509	49.7813	SbTF31_1_peak_1828	1:14325766-14327052	1287	14326861	108	63.2528	8.30467	59.3497	SbTF31_2_peak_1865	1:14325800-14327115	1316	14326846	88	43.369	6.48551	40.2129	SORBI_3001G171500	Presenilin:Presenilin	[GO:0004190:aspartic-type endopeptidase activity:molecular_function]|[GO:0004175:endopeptidase activity:molecular_function]|[GO:0007219:Notch signaling pathway:biological_process]|[GO:0016485:protein processing:biological_process]|[GO:0005789:endoplasmic reticulum membrane:cellular_component]|[GO:0000139:Golgi membrane:cellular_component]|[GO:0005798:Golgi-associated vesicle:cellular_component]|[…	--	--
Merged-8-59708480-2	8:59708107-59708961	Promoter (1-2kb)	-1685	KXG23954	macs2out/SbTF31_1_peaks.narrowPeak|macs2out/SbTF31_2_peaks.narrowPeak	2	59708283	746	82	45.4877	7.39069	42.2272	SbTF31_1_peak_68162	8:59708108-59708961	854	59708283	88	50.6315	7.90463	47.1178	SbTF31_2_peak_68750	8:59708107-59708745	639	59708284	77	40.3439	6.87675	37.3366	SORBI_3008G163600	-	--	--	--
Merged-10-20934976-2	10:20934326-20935630	Promoter (1-2kb)	-1040	KXG19940	macs2out/SbTF31_1_peaks.narrowPeak|macs2out/SbTF31_2_peaks.narrowPeak	2	20934717	1301	82	45.3999	7.38873	42.1322	SbTF31_1_peak_11596	10:20934326-20935630	1305	20934717	82	45.0727	7.37173	41.8015	SbTF31_2_peak_11885	10:20934327-20935623	1297	20934717	83	45.7271	7.40573	42.4629	SORBI_3010G136700	-	--	--	--
Merged-1-70473983-2	1:70473767-70474206	Promoter (1-2kb)	-1278	EER92494	macs2out/SbTF31_1_peaks.narrowPeak|macs2out/SbTF31_2_peaks.narrowPeak	2	70473908	431	89	48.9203	7.38764	45.505	SbTF31_1_peak_7808	1:70473767-70474206	440	70473907	84	44.0801	6.96925	40.858	SbTF31_2_peak_8008	1:70473769-70474190	422	70473909	95	53.7606	7.80603	50.152	SORBI_3001G424600	Glyco_trans_1_4:Glycosyl transferases group 1	[GO:0046481:digalactosyldiacylglycerol synthase activity:molecular_function]|[GO:0009877:nodulation:biological_process]|[GO:0009707:chloroplast outer membrane:cellular_component]|[GO:0043661:peribacteroid membrane:cellular_component]	[K09480:DGD; digalactosyldiacylglycerol synthase]	[00561 Glycerolipid metabolism [PATH:ko00561];01003 Glycosyltransferases [BR:ko01003]]
Merged-9-3945258-2	9:3944724-3945683	Promoter (<=1kb)	-676	OQU77396	macs2out/SbTF31_1_peaks.narrowPeak|macs2out/SbTF31_2_peaks.narrowPeak	2	3945125	845	99	53.7865	7.38744	50.1628	SbTF31_1_peak_69036	9:3944949-3945679	731	3945124	99	53.5054	7.38131	49.8769	SbTF31_2_peak_69637	9:3944724-3945683	960	3945127	100	54.0676	7.39357	50.4486	SORBI_3009G041000	Hydrolase_3:haloacid dehalogenase-like hydrolase	[GO:0000287:magnesium ion binding:molecular_function]|[GO:0050307:sucrose-phosphate phosphatase activity:molecular_function]|[GO:0005986:sucrose biosynthetic process:biological_process]	[K07024:SPP; sucrose-6-phosphatase]	[00500 Starch and sucrose metabolism [PATH:ko00500]]
Merged-2-8596619-2	2:8596168-8597071	Promoter (1-2kb)	-1197	OQU88727	macs2out/SbTF31_1_peaks.narrowPeak|macs2out/SbTF31_2_peaks.narrowPeak	2	8596896	892	96	52.499	7.38558	48.9759	SbTF31_1_peak_16971	2:8596168-8597058	891	8596885	107	60.6011	7.92349	56.7571	SbTF31_2_peak_17286	2:8596179-8597071	893	8596907	86	44.3969	6.84767	41.1947	SORBI_3002G081050	-	--	--	--
Merged-8-54119428-2	8:54119262-54119591	Promoter (<=1kb)	-227	KXG24076	macs2out/SbTF31_1_peaks.narrowPeak|macs2out/SbTF31_2_peaks.narrowPeak	2	54119421	320	88	48.2899	7.38483	44.9259	SbTF31_1_peak_67495	8:54119276-54119591	316	54119414	79	40.2203	6.65914	37.1919	SbTF31_2_peak_68088	8:54119262-54119586	325	54119428	97	56.3595	8.11052	52.6599	SORBI_3008G121900	DUF594:Protein of unknown function, DUF594	--	--	--
Merged-2-64296558-2	2:64296138-64296968	Promoter (1-2kb)	-1156	OQU89745	macs2out/SbTF31_1_peaks.narrowPeak|macs2out/SbTF31_2_peaks.narrowPeak	2	64296796	811	87	47.8533	7.38413	44.4738	SbTF31_1_peak_22920	2:64296138-64296960	823	64296804	85	46.2347	7.30689	42.9102	SbTF31_2_peak_23288	2:64296169-64296968	800	64296789	90	49.4719	7.46138	46.0375	SORBI_3002G257150	-	--	--	--
Merged-3-66771593-2	3:66771083-66772102	Promoter (1-2kb)	-1154	KXG33661	macs2out/SbTF31_1_peaks.narrowPeak|macs2out/SbTF31_2_peaks.narrowPeak	2	66771956	1007	96	52.0988	7.38047	48.5595	SbTF31_1_peak_32009	3:66771098-66772092	995	66771960	90	46.8182	6.95159	43.4711	SbTF31_2_peak_32367	3:66771083-66772102	1020	66771952	102	57.3795	7.80934	53.6479	SORBI_3003G347200	-	--	--	--
Merged-10-6326474-2	10:6326005-6326851	Promoter (1-2kb)	-1142	EER88023	macs2out/SbTF31_1_peaks.narrowPeak|macs2out/SbTF31_2_peaks.narrowPeak	2	6326397	740	98	53.2221	7.37036	49.6258	SbTF31_1_peak_9866	10:6326205-6326838	634	6326404	95	50.3675	7.16668	46.8661	SbTF31_2_peak_10108	10:6326005-6326851	847	6326391	102	56.0766	7.57405	52.3855	SORBI_3010G076900	-	--	--	--
Merged-3-14212095-2	3:14211815-14212355	Promoter (<=1kb)	-231	OQU86771	macs2out/SbTF31_1_peaks.narrowPeak|macs2out/SbTF31_2_peaks.narrowPeak	2	14212100	481	95	51.5949	7.3667	48.0876	SbTF31_1_peak_26271	3:14211815-14212355	541	14212104	87	44.5077	6.78031	41.2628	SbTF31_2_peak_26635	3:14211895-14212316	422	14212097	103	58.6822	7.9531	54.9124	SORBI_3003G143200	-	--	--	--
Merged-6-50269166-2	6:50268928-50269402	Promoter (1-2kb)	-1444	OQU81915	macs2out/SbTF31_1_peaks.narrowPeak|macs2out/SbTF31_2_peaks.narrowPeak	2	50269106	471	85	46.479	7.35642	43.1641	SbTF31_1_peak_53646	6:50268928-50269402	475	50269108	86	47.5523	7.47575	44.1712	SbTF31_2_peak_54110	6:50268934-50269401	468	50269105	84	45.4057	7.23709	42.157	SORBI_3006G140450	-	--	--	--
Merged-4-6064378-2	4:6064162-6064692	Promoter (<=1kb)	-377	EES06430	macs2out/SbTF31_1_peaks.narrowPeak|macs2out/SbTF31_2_peaks.narrowPeak	2	6064314	413	90	49.2747	7.35619	45.8999	SbTF31_1_peak_33721	4:6064182-6064476	295	6064309	78	38.5521	6.41319	35.6094	SbTF31_2_peak_34135	4:6064162-6064692	531	6064320	102	59.9972	8.29919	56.1904	SORBI_3004G075000	-	--	--	--
Merged-6-57662088-2	6:57661907-57662275	Promoter (1-2kb)	-1069	KXG27232	macs2out/SbTF31_1_peaks.narrowPeak|macs2out/SbTF31_2_peaks.narrowPeak	2	57662090	360	82	45.1248	7.34726	41.8894	SbTF31_1_peak_54519	6:57661907-57662275	369	57662111	90	52.5238	8.08226	48.9321	SbTF31_2_peak_55000	6:57661910-57662261	352	57662069	74	37.7258	6.61226	34.8468	SORBI_3006G234900	-	--	--	--
Merged-2-66274427-2	2:66274286-66274581	Promoter (<=1kb)	-727	KXG36090	macs2out/SbTF31_1_peaks.narrowPeak|macs2out/SbTF31_2_peaks.narrowPeak	2	66274404	280	92	49.9028	7.34567	46.4438	SbTF31_1_peak_23138	2:66274289-66274581	293	66274406	96	53.6501	7.68625	50.0153	SbTF31_2_peak_23491	2:66274286-66274553	268	66274403	88	46.1555	7.00508	42.8724	SORBI_3002G281000	MIP:Major intrinsic protein	[GO:0015250:water channel activity:molecular_function]|[GO:0016021:integral component of membrane:cellular_component]|[GO:0005886:plasma membrane:cellular_component]|[GO:0009506:plasmodesma:cellular_component]|[GO:0005773:vacuole:cellular_component]	--	--
Merged-3-3593398-2	3:3592903-3593878	Promoter (1-2kb)	-1958	OQU86176	macs2out/SbTF31_1_peaks.narrowPeak|macs2out/SbTF31_2_peaks.narrowPeak	2	3593555	866	95	51.4993	7.33275	47.965	SbTF31_1_peak_25023	3:3593029-3593878	850	3593579	97	51.4617	7.18983	47.9147	SbTF31_2_peak_25358	3:3592903-3593785	883	3593531	94	51.5369	7.47566	48.0154	SORBI_3003G038400	AAA_13:AAA domain	--	--	--
Merged-6-41105369-2	6:41104980-41105753	Promoter (<=1kb)	0	KXG26165	macs2out/SbTF31_1_peaks.narrowPeak|macs2out/SbTF31_2_peaks.narrowPeak	2	41105594	767	108	57.5831	7.32489	53.8565	SbTF31_1_peak_52631	6:41104992-41105752	761	41105585	111	62.6802	7.92327	58.7889	SbTF31_2_peak_53076	6:41104980-41105753	774	41105603	105	52.4859	6.72651	48.9242	SORBI_3006G060200	-	[GO:0046872:metal ion binding:molecular_function]|[GO:0050832:defense response to fungus:biological_process]|[GO:1900150:regulation of defense response to fungus:biological_process]	--	--
Merged-9-10634200-2	9:10634032-10634367	Promoter (1-2kb)	-1061	EES17881	macs2out/SbTF31_1_peaks.narrowPeak|macs2out/SbTF31_2_peaks.narrowPeak	2	10634216	312	88	47.9894	7.32439	44.6394	SbTF31_1_peak_69875	9:10634057-10634367	311	10634204	97	56.2517	8.08933	52.5296	SbTF31_2_peak_70476	9:10634032-10634345	314	10634228	79	39.7272	6.55945	36.7492	SORBI_3009G079000	Lipase_GDSL:GDSL-like Lipase/Acylhydrolase	[GO:0016788:hydrolase activity, acting on ester bonds:molecular_function]|[GO:0016042:lipid catabolic process:biological_process]|[GO:0005576:extracellular region:cellular_component]	--	--
Merged-5-70641374-2	5:70641024-70641691	Promoter (<=1kb)	-14	KXG29154	macs2out/SbTF31_1_peaks.narrowPeak|macs2out/SbTF31_2_peaks.narrowPeak	2	70641281	618	108	58.0619	7.31858	54.3757	SbTF31_1_peak_48074	5:70641024-70641691	668	70641279	120	67.7716	7.9889	63.7845	SbTF31_2_peak_48409	5:70641108-70641676	569	70641284	97	48.3522	6.64825	44.967	SORBI_3005G219800	-	--	--	--
Merged-6-56884542-2	6:56884291-56884798	Promoter (<=1kb)	-462	EES11463	macs2out/SbTF31_1_peaks.narrowPeak|macs2out/SbTF31_2_peaks.narrowPeak	2	56884621	482	94	50.7605	7.31834	47.2721	SbTF31_1_peak_54422	6:56884312-56884798	487	56884625	99	55.5699	7.75956	51.869	SbTF31_2_peak_54906	6:56884291-56884767	477	56884618	89	45.9511	6.87711	42.6752	SORBI_3006G222500	SM-ATX:Ataxin 2 SM domain	--	--	--
Merged-7-4696322-2	7:4695959-4696667	Promoter (<=1kb)	-405	KXG24475	macs2out/SbTF31_1_peaks.narrowPeak|macs2out/SbTF31_2_peaks.narrowPeak	2	4696426	668	86	46.9774	7.31619	43.6384	SbTF31_1_peak_55533	7:4696018-4696667	650	4696464	88	46.4011	7.05233	43.0712	SbTF31_2_peak_55997	7:4695959-4696644	686	4696389	85	47.5536	7.58005	44.2055	SORBI_3007G047000	-	--	--	--
Merged-10-61152518-2	10:61152110-61152936	Promoter (<=1kb)	-568	EER89017	macs2out/SbTF31_1_peaks.narrowPeak|macs2out/SbTF31_2_peaks.narrowPeak	2	61152312	789	91	49.199	7.31036	45.7624	SbTF31_1_peak_15905	10:61152138-61152889	752	61152306	89	47.5509	7.18178	44.1698	SbTF31_2_peak_16195	10:61152110-61152936	827	61152319	93	50.847	7.43894	47.355	SORBI_3010G279100	-	--	--	--
Merged-6-33974599-2	6:33974296-33974877	Promoter (1-2kb)	-1484	KXG26079	macs2out/SbTF31_1_peaks.narrowPeak|macs2out/SbTF31_2_peaks.narrowPeak	2	33974494	556	101	54.3169	7.30283	50.6848	SbTF31_1_peak_51748	6:33974347-33974877	531	33974517	105	57.6189	7.57976	53.854	SbTF31_2_peak_52166	6:33974296-33974876	581	33974472	98	51.015	7.0259	47.5157	SORBI_3006G048300	-	--	--	--
Merged-1-4017527-2	1:4017402-4017653	Promoter (<=1kb)	-358	OQU90827	macs2out/SbTF31_1_peaks.narrowPeak|macs2out/SbTF31_2_peaks.narrowPeak	2	4017542	248	84	46.0174	7.30192	42.7291	SbTF31_1_peak_519	1:4017402-4017653	252	4017544	89	50.2231	7.71333	46.7267	SbTF31_2_peak_530	1:4017405-4017648	244	4017541	80	41.8118	6.89051	38.7316	SORBI_3001G053700	ArgoMid:Mid domain of argonaute	[GO:0035197:siRNA binding:molecular_function]|[GO:0007143:female meiotic nuclear division:biological_process]|[GO:0031047:gene silencing by RNA:biological_process]|[GO:0033169:histone H3-K9 demethylation:biological_process]|[GO:0007140:male meiotic nuclear division:biological_process]|[GO:0009561:megagametogenesis:biological_process]|[GO:0055046:microgametogenesis:biological_process]|[GO:2000616:…	--	--
Merged-1-68112528-2	1:68112073-68112931	Promoter (1-2kb)	-1113	OQU92715	macs2out/SbTF31_1_peaks.narrowPeak|macs2out/SbTF31_2_peaks.narrowPeak	2	68112429	772	81	44.499	7.30089	41.2734	SbTF31_1_peak_7540	1:68112212-68112896	685	68112429	83	45.9865	7.46055	42.6744	SbTF31_2_peak_7720	1:68112073-68112931	859	68112429	80	43.0116	7.14124	39.8723	SORBI_3001G395150	-	--	--	--
Merged-3-49255503-2	3:49255017-49255974	Promoter (1-2kb)	-1272	OQU86988	macs2out/SbTF31_1_peaks.narrowPeak|macs2out/SbTF31_2_peaks.narrowPeak	2	49255777	932	86	47.0299	7.29157	43.7068	SbTF31_1_peak_29889	3:49255017-49255974	958	49255788	79	40.3592	6.68742	37.3204	SbTF31_2_peak_30307	3:49255058-49255963	906	49255766	94	53.7006	7.89571	50.0932	SORBI_3003G184633	-	--	--	--
Merged-3-72070592-2	3:72070260-72070844	Promoter (<=1kb)	-722	EES02012	macs2out/SbTF31_1_peaks.narrowPeak|macs2out/SbTF31_2_peaks.narrowPeak	2	72070583	495	86	47.0029	7.27836	43.6876	SbTF31_1_peak_32599	3:72070260-72070835	576	72070574	78	39.4677	6.59823	36.4749	SbTF31_2_peak_32974	3:72070431-72070844	414	72070592	95	54.538	7.95849	50.9003	SORBI_3003G413500	-	--	--	--
Merged-2-77111902-2	2:77111667-77112132	Promoter (<=1kb)	-870	KXG36997	macs2out/SbTF31_1_peaks.narrowPeak|macs2out/SbTF31_2_peaks.narrowPeak	2	77112004	457	82	44.9207	7.27694	41.6833	SbTF31_1_peak_24506	2:77111682-77112129	448	77112007	87	49.1206	7.69606	45.6711	SbTF31_2_peak_24856	2:77111667-77112132	466	77112001	78	40.7209	6.85782	37.6954	SORBI_3002G424000	bZIP_2:Basic region leucine zipper	[GO:0003700:DNA-binding transcription factor activity:molecular_function]|[GO:0043565:sequence-specific DNA binding:molecular_function]|[GO:0006952:defense response:biological_process]|[GO:0006351:transcription, DNA-templated:biological_process]|[GO:0005634:nucleus:cellular_component]	[K14431:TGA; transcription factor TGA]	[04075 Plant hormone signal transduction [PATH:ko04075];03000 Transcription factors [BR:ko03000]]
Merged-1-7382558-2	1:7382218-7382894	Promoter (1-2kb)	-1416	OQU91021	macs2out/SbTF31_1_peaks.narrowPeak|macs2out/SbTF31_2_peaks.narrowPeak	2	7382618	670	95	51.3473	7.27137	47.8655	SbTF31_1_peak_917	1:7382230-7382892	663	7382748	87	42.7627	6.45617	39.6031	SbTF31_2_peak_944	1:7382218-7382894	677	7382488	104	59.9318	8.08658	56.128	SORBI_3001G095900	-	--	--	--
Merged-6-50940598-2	6:50940332-50940882	Promoter (1-2kb)	-1286	OQU81979	macs2out/SbTF31_1_peaks.narrowPeak|macs2out/SbTF31_2_peaks.narrowPeak	2	50940721	532	91	48.9395	7.26896	45.5635	SbTF31_1_peak_53724	6:50940334-50940882	549	50940732	97	58.279	8.49512	54.4982	SbTF31_2_peak_54194	6:50940332-50940846	515	50940710	85	39.6001	6.0428	36.6288	SORBI_3006G147800	-	--	--	--
Merged-8-6180670-2	8:6180468-6180888	Promoter (<=1kb)	-432	KXG23121	macs2out/SbTF31_1_peaks.narrowPeak|macs2out/SbTF31_2_peaks.narrowPeak	2	6180733	392	82	45.5395	7.26765	42.404	SbTF31_1_peak_62600	8:6180482-6180888	407	6180730	101	63.2593	9.05924	59.3552	SbTF31_2_peak_63165	8:6180468-6180844	377	6180737	63	27.8197	5.47606	25.4528	SORBI_3008G058800	F-box-like:F-box-like	--	--	--
Merged-10-60764831-2	10:60764686-60764974	Promoter (<=1kb)	-80	KXG20949	macs2out/SbTF31_1_peaks.narrowPeak|macs2out/SbTF31_2_peaks.narrowPeak	2	60764835	284	91	48.9513	7.26447	45.5247	SbTF31_1_peak_15840	10:60764686-60764974	289	60764842	87	46.9985	7.26389	43.6393	SbTF31_2_peak_16134	10:60764693-60764972	280	60764829	95	50.9042	7.26504	47.41	SORBI_3010G274400	BBE:Berberine and berberine like	[GO:0071949:FAD binding:molecular_function]|[GO:0016491:oxidoreductase activity:molecular_function]|[GO:0055114:oxidation-reduction process:biological_process]	[K22395:K22395; cinnamyl-alcohol dehydrogenase]	[00940 Phenylpropanoid biosynthesis [PATH:ko00940]]
Merged-1-77472179-2	1:77471593-77472770	Promoter (1-2kb)	-1467	OQU93247	macs2out/SbTF31_1_peaks.narrowPeak|macs2out/SbTF31_2_peaks.narrowPeak	2	77471758	1170	82	44.8342	7.26326	41.5984	SbTF31_1_peak_8655	1:77471596-77472770	1175	77471780	79	41.1796	6.85629	38.099	SbTF31_2_peak_8873	1:77471593-77472757	1165	77471736	86	48.4887	7.67022	45.0977	SORBI_3001G506750	-	--	--	--
Merged-1-19102089-3	1:19101469-19102916	Promoter (1-2kb)	-1928	OQU91581	macs2out/SbTF31_1_peaks.narrowPeak|macs2out/SbTF31_2_peaks.narrowPeak	3	19101605	865	81	44.0517	7.25681	40.8473	SbTF31_1_peak_2414	1:19101479-19101761	283	19101607	83	45.9865	7.46055	42.6744	SbTF31_2_peak_2473	1:19101469-19102916	1448	19101604	79	42.117	7.05308	39.0202	SORBI_3001G208600	LRR_8:Leucine rich repeat	[GO:0005524:ATP binding:molecular_function]|[GO:0004672:protein kinase activity:molecular_function]|[GO:0009834:plant-type secondary cell wall biogenesis:biological_process]|[GO:0016021:integral component of membrane:cellular_component]|[GO:0005886:plasma membrane:cellular_component]	--	--
Merged-9-49862859-2	9:49862527-49863236	Promoter (1-2kb)	-1546	OQU78023	macs2out/SbTF31_1_peaks.narrowPeak|macs2out/SbTF31_2_peaks.narrowPeak	2	49862839	666	92	49.7165	7.25329	46.2751	SbTF31_1_peak_73593	9:49862527-49863236	710	49862830	99	55.2439	7.69887	51.5548	SbTF31_2_peak_74264	9:49862527-49863149	623	49862849	86	44.189	6.80772	40.9953	SORBI_3009G141201	-	--	--	--
Merged-3-63047707-2	3:63047529-63047896	Promoter (1-2kb)	-1482	KXG33393	macs2out/SbTF31_1_peaks.narrowPeak|macs2out/SbTF31_2_peaks.narrowPeak	2	63047688	350	83	45.0759	7.2501	41.8372	SbTF31_1_peak_31548	3:63047529-63047868	340	63047688	89	50.6201	7.79478	47.1091	SbTF31_2_peak_31919	3:63047536-63047896	361	63047688	77	39.5318	6.70542	36.5652	SORBI_3003G299400	-	--	--	--
Merged-3-59500230-2	3:59500062-59500404	Promoter (1-2kb)	-1164	EES01262	macs2out/SbTF31_1_peaks.narrowPeak|macs2out/SbTF31_2_peaks.narrowPeak	2	59500236	335	97	52.318	7.24946	48.8589	SbTF31_1_peak_31122	3:59500065-59500392	328	59500251	80	39.462	6.41842	36.4694	SbTF31_2_peak_31506	3:59500062-59500404	343	59500221	114	65.1739	8.08049	61.2484	SORBI_3003G257000	THAP4_heme-bd:THAP4-like, heme-binding beta-barrel domain	[GO:0005829:cytosol:cellular_component]	--	--
Merged-6-59015396-2	6:59014787-59016042	Promoter (1-2kb)	-1254	KXG27327	macs2out/SbTF31_1_peaks.narrowPeak|macs2out/SbTF31_2_peaks.narrowPeak	2	59015401	1199	96	51.4227	7.22395	47.8933	SbTF31_1_peak_54674	6:59014808-59016042	1235	59015405	94	49.1847	7.03864	45.7317	SbTF31_2_peak_55155	6:59014787-59015950	1164	59015398	99	53.6607	7.40926	50.055	SORBI_3006G252000	-	--	--	--
Merged-9-50928784-2	9:50928378-50929105	Promoter (<=1kb)	-466	OQU78092	macs2out/SbTF31_1_peaks.narrowPeak|macs2out/SbTF31_2_peaks.narrowPeak	2	50928908	629	87	47.0735	7.22227	43.7351	SbTF31_1_peak_73701	9:50928378-50929105	728	50928914	82	43.5113	7.04592	40.3178	SbTF31_2_peak_74369	9:50928562-50929091	530	50928903	93	50.6357	7.39863	47.1523	SORBI_3009G152901	-	--	--	--
Merged-6-51314931-2	6:51314478-51315528	Promoter (<=1kb)	-793	EES11096	macs2out/SbTF31_1_peaks.narrowPeak|macs2out/SbTF31_2_peaks.narrowPeak	2	51314949	850	88	47.3728	7.21805	44.0349	SbTF31_1_peak_53760	6:51314478-51315528	1051	51314949	95	53.7942	7.81258	50.1559	SbTF31_2_peak_54233	6:51314536-51315184	649	51314950	81	40.9514	6.62352	37.9139	SORBI_3006G152801	OPT:OPT oligopeptide transporter protein	[GO:0055085:transmembrane transport:biological_process]|[GO:0016021:integral component of membrane:cellular_component]|[GO:0016020:membrane:cellular_component]|[GO:0005886:plasma membrane:cellular_component]	--	--
Merged-1-73929506-2	1:73929335-73929682	Promoter (<=1kb)	-539	EER92679	macs2out/SbTF31_1_peaks.narrowPeak|macs2out/SbTF31_2_peaks.narrowPeak	2	73929478	323	86	46.5423	7.20675	43.2311	SbTF31_1_peak_8240	1:73929355-73929653	299	73929469	81	41.6781	6.76863	38.5725	SbTF31_2_peak_8443	1:73929335-73929682	348	73929487	92	51.4064	7.64487	47.8898	SORBI_3001G465500	Radical_SAM:Radical SAM superfamily	[GO:0051539:4 iron, 4 sulfur cluster binding:molecular_function]|[GO:0046872:metal ion binding:molecular_function]|[GO:0070040:rRNA (adenine-C2-)-methyltransferase activity:molecular_function]|[GO:0019843:rRNA binding:molecular_function]|[GO:0070475:rRNA base methylation:biological_process]|[GO:0030488:tRNA methylation:biological_process]|[GO:0005737:cytoplasm:cellular_component]	[K06941:rlmN; 23S rRNA (adenine2503-C2)-methyltransferase]	[03009 Ribosome biogenesis [BR:ko03009]]
Merged-10-6180562-2	10:6180409-6180709	Promoter (<=1kb)	-961	KXG19546	macs2out/SbTF31_1_peaks.narrowPeak|macs2out/SbTF31_2_peaks.narrowPeak	2	6180573	289	110	58.4888	7.20358	54.8428	SbTF31_1_peak_9845	10:6180428-6180709	282	6180575	125	71.531	8.16731	67.4906	SbTF31_2_peak_10091	10:6180409-6180704	296	6180572	96	45.4465	6.23985	42.1949	SORBI_3010G075300	-	--	--	--
Merged-6-55429095-2	6:55428811-55429384	Promoter (<=1kb)	-705	EES12788	macs2out/SbTF31_1_peaks.narrowPeak|macs2out/SbTF31_2_peaks.narrowPeak	2	55428998	568	106	56.0857	7.20056	52.3828	SbTF31_1_peak_54223	6:55428813-55429375	563	55428994	103	55.3408	7.35732	51.6485	SbTF31_2_peak_54707	6:55428811-55429384	574	55429002	110	56.8307	7.0438	53.1172	SORBI_3006G203600	EF-hand_1:EF hand	--	--	--
Merged-9-53095110-2	9:53094910-53095321	Promoter (1-2kb)	-1179	EES19705	macs2out/SbTF31_1_peaks.narrowPeak|macs2out/SbTF31_2_peaks.narrowPeak	2	53095104	376	96	51.157	7.17352	47.6435	SbTF31_1_peak_73981	9:53094936-53095321	386	53095117	100	54.4429	7.46072	50.7796	SbTF31_2_peak_74648	9:53094910-53095276	367	53095092	93	47.871	6.88631	44.5075	SORBI_3009G175800	B3:B3 DNA binding domain	[GO:0003677:DNA binding:molecular_function]|[GO:0005634:nucleus:cellular_component]	--	--
Merged-7-17829446-2	7:17829286-17829614	Promoter (<=1kb)	-824	EES13637	macs2out/SbTF31_1_peaks.narrowPeak|macs2out/SbTF31_2_peaks.narrowPeak	2	17829409	320	84	45.1122	7.1691	41.8627	SbTF31_1_peak_57031	7:17829286-17829598	313	17829411	80	41.6558	6.85839	38.5512	SbTF31_2_peak_57539	7:17829288-17829614	327	17829408	88	48.5686	7.47981	45.1741	SORBI_3007G096200	-	[GO:0051028:mRNA transport:biological_process]|[GO:0015031:protein transport:biological_process]|[GO:0005635:nuclear envelope:cellular_component]|[GO:0031080:nuclear pore outer ring:cellular_component]	[K14305:NUP43; nuclear pore complex protein Nup43]	[03013 Nucleocytoplasmic transport [PATH:ko03013];05014 Amyotrophic lateral sclerosis [PATH:ko05014];03019 Messenger RNA biogenesis [BR:ko03019];03036 Chromosome and associated proteins [BR:ko03036]]
Merged-6-59222935-2	6:59222715-59223165	Promoter (<=1kb)	-638	EES11607	macs2out/SbTF31_1_peaks.narrowPeak|macs2out/SbTF31_2_peaks.narrowPeak	2	59222918	420	82	44.358	7.16775	41.1439	SbTF31_1_peak_54697	6:59222737-59223125	389	59222917	80	42.2295	6.97704	39.0991	SbTF31_2_peak_55179	6:59222715-59223165	451	59222919	85	46.4865	7.35846	43.1886	SORBI_3006G254800	Ubiquitin_4:Ubiquitin-like domain	[GO:0000398:mRNA splicing, via spliceosome:biological_process]|[GO:0005689:U12-type spliceosomal complex:cellular_component]	[K13153:SNRNP25; U11/U12 small nuclear ribonucleoprotein 25 kDa protein]	[03041 Spliceosome [BR:ko03041]]
Merged-8-39331815-2	8:39331663-39331968	Promoter (<=1kb)	-135	KXG23412	macs2out/SbTF31_1_peaks.narrowPeak|macs2out/SbTF31_2_peaks.narrowPeak	2	39331800	287	80	43.136	7.16767	39.9736	SbTF31_1_peak_65811	8:39331663-39331950	288	39331801	80	43.2605	7.1941	40.075	SbTF31_2_peak_66404	8:39331682-39331968	287	39331799	80	43.0116	7.14124	39.8723	SORBI_3008G091900	-	--	--	--
Merged-2-6552212-2	2:6551958-6552472	Promoter (1-2kb)	-1972	OQU88640	macs2out/SbTF31_1_peaks.narrowPeak|macs2out/SbTF31_2_peaks.narrowPeak	2	6552146	498	85	45.7844	7.16524	42.5333	SbTF31_1_peak_16711	2:6551970-6552450	481	6552140	75	36.9623	6.35845	34.0997	SbTF31_2_peak_17011	2:6551958-6552472	515	6552153	95	54.6065	7.97203	50.9669	SORBI_3002G066100	-	--	--	--
Merged-2-56913867-2	2:56913411-56914274	Promoter (1-2kb)	-1680	EER96663	macs2out/SbTF31_1_peaks.narrowPeak|macs2out/SbTF31_2_peaks.narrowPeak	2	56914089	803	89	47.5324	7.16505	44.1791	SbTF31_1_peak_22140	2:56913411-56914274	864	56914077	96	52.0741	7.39039	48.5019	SbTF31_2_peak_22488	2:56913521-56914263	743	56914101	82	42.9906	6.93971	39.8564	SORBI_3002G185000	zf-AN1:AN1-like Zinc finger	[GO:0008270:zinc ion binding:molecular_function]	--	--
Merged-10-55927312-2	10:55926446-55927825	Promoter (1-2kb)	-1412	EER90153	macs2out/SbTF31_1_peaks.narrowPeak|macs2out/SbTF31_2_peaks.narrowPeak	2	55927548	1007	94	50.3402	7.15986	46.913	SbTF31_1_peak_15219	10:55926446-55927806	1361	55927549	105	59.839	7.97369	56.0154	SbTF31_2_peak_15517	10:55927173-55927825	653	55927548	84	40.8415	6.34603	37.8105	SORBI_3010G215800	-	--	--	--
Merged-9-40701503-2	9:40701245-40701763	Promoter (1-2kb)	-1893	OQU77783	macs2out/SbTF31_1_peaks.narrowPeak|macs2out/SbTF31_2_peaks.narrowPeak	2	40701438	479	86	46.0921	7.15534	42.811	SbTF31_1_peak_72580	9:40701245-40701722	478	40701387	93	52.5926	7.77845	48.9994	SbTF31_2_peak_73237	9:40701283-40701763	481	40701489	79	39.5916	6.53223	36.6226	SORBI_3009G101800	PTR2:POT family	[GO:0022857:transmembrane transporter activity:molecular_function]|[GO:0009624:response to nematode:biological_process]|[GO:0016021:integral component of membrane:cellular_component]	--	--
Merged-7-7669391-2	7:7669234-7669533	Promoter (1-2kb)	-1777	OQU80030	macs2out/SbTF31_1_peaks.narrowPeak|macs2out/SbTF31_2_peaks.narrowPeak	2	7669398	285	84	45.2112	7.14971	41.9532	SbTF31_1_peak_55898	7:7669264-7669533	270	7669415	85	46.5452	7.37052	43.2067	SbTF31_2_peak_56359	7:7669234-7669533	300	7669382	84	43.8771	6.92891	40.6998	SORBI_3007G068700	PPO1_DWL:Polyphenol oxidase middle domain	[GO:0004097:catechol oxidase activity:molecular_function]|[GO:0046872:metal ion binding:molecular_function]|[GO:0046148:pigment biosynthetic process:biological_process]|[GO:0009543:chloroplast thylakoid lumen:cellular_component]	[K00422:E1.10.3.1; polyphenol oxidase]	[00350 Tyrosine metabolism [PATH:ko00350];00950 Isoquinoline alkaloid biosynthesis [PATH:ko00950]]
Merged-6-50413255-2	6:50412576-50413958	Promoter (<=1kb)	-945	EES11097	macs2out/SbTF31_1_peaks.narrowPeak|macs2out/SbTF31_2_peaks.narrowPeak	2	50413590	1356	105	55.7867	7.14334	52.2392	SbTF31_1_peak_53668	6:50412579-50413958	1380	50413597	121	69.8105	8.23337	65.7931	SbTF31_2_peak_54136	6:50412576-50413907	1332	50413584	90	41.7628	6.05331	38.6852	SORBI_3006G142200	Lung_7-TM_R:Lung seven transmembrane receptor	[GO:0004930:G protein-coupled receptor activity:molecular_function]|[GO:0007186:G protein-coupled receptor signaling pathway:biological_process]|[GO:0002237:response to molecule of bacterial origin:biological_process]|[GO:0010015:root morphogenesis:biological_process]|[GO:0005794:Golgi apparatus:cellular_component]|[GO:0016021:integral component of membrane:cellular_component]|[GO:0016020:membran…	--	--
Merged-3-68422126-2	3:68421483-68422854	Promoter (<=1kb)	-32	OQU87925	macs2out/SbTF31_1_peaks.narrowPeak|macs2out/SbTF31_2_peaks.narrowPeak	2	68422316	1116	97	51.4431	7.1427	47.9198	SbTF31_1_peak_32192	3:68421655-68422854	1200	68422341	100	54.8823	7.53994	51.2044	SbTF31_2_peak_32542	3:68421483-68422514	1032	68422292	95	48.0039	6.74546	44.6352	SORBI_3003G368450	-	--	--	--
Merged-2-4347034-2	2:4346859-4347203	Promoter (1-2kb)	-1968	OQU88501	macs2out/SbTF31_1_peaks.narrowPeak|macs2out/SbTF31_2_peaks.narrowPeak	2	4347040	333	88	46.9648	7.14011	43.6421	SbTF31_1_peak_16457	2:4346877-4347203	327	4347038	95	52.728	7.60701	49.129	SbTF31_2_peak_16746	2:4346859-4347198	340	4347042	81	41.2016	6.67321	38.1552	SORBI_3002G046150	-	--	--	--
Merged-3-63586289-2	3:63585759-63586808	Promoter (1-2kb)	-1438	EES01517	macs2out/SbTF31_1_peaks.narrowPeak|macs2out/SbTF31_2_peaks.narrowPeak	2	63586541	1024	107	56.2373	7.1396	52.532	SbTF31_1_peak_31619	3:63585759-63586808	1050	63586542	109	57.7156	7.26264	53.9483	SbTF31_2_peak_31987	3:63585797-63586794	998	63586540	106	54.7589	7.01656	51.1156	SORBI_3003G306500	GH3:GH3 auxin-responsive promoter	[GO:0016881:acid-amino acid ligase activity:molecular_function]|[GO:0009733:response to auxin:biological_process]|[GO:0009416:response to light stimulus:biological_process]|[GO:0005737:cytoplasm:cellular_component]	[K14487:GH3; auxin responsive GH3 gene family]	[04075 Plant hormone signal transduction [PATH:ko04075]]
Merged-1-9635313-2	1:9634961-9635673	Promoter (1-2kb)	-1595	KXG37760	macs2out/SbTF31_1_peaks.narrowPeak|macs2out/SbTF31_2_peaks.narrowPeak	2	9635501	703	92	48.8096	7.13495	45.3959	SbTF31_1_peak_1213	1:9634964-9635656	693	9635512	87	44.2007	6.72242	40.9701	SbTF31_2_peak_1249	1:9634961-9635673	713	9635491	97	53.4186	7.54748	49.8218	SORBI_3001G122400	Ribosomal_S13:Ribosomal protein S13/S18	[GO:0019843:rRNA binding:molecular_function]|[GO:0003735:structural constituent of ribosome:molecular_function]|[GO:0006412:translation:biological_process]|[GO:0009507:chloroplast:cellular_component]|[GO:0005739:mitochondrion:cellular_component]|[GO:0015935:small ribosomal subunit:cellular_component]	[K02952:RP-S13, rpsM; small subunit ribosomal protein S13]	[03010 Ribosome [PATH:ko03010];03011 Ribosome [BR:ko03011]]
Merged-3-59629698-2	3:59629563-59629837	Promoter (<=1kb)	-997	EES01271	macs2out/SbTF31_1_peaks.narrowPeak|macs2out/SbTF31_2_peaks.narrowPeak	2	59629706	263	88	47.5016	7.13326	44.2135	SbTF31_1_peak_31137	3:59629563-59629837	275	59629704	102	59.648	8.23249	55.8289	SbTF31_2_peak_31521	3:59629572-59629822	251	59629708	75	35.3552	6.03403	32.5981	SORBI_3003G258200	AMP-binding:AMP-binding enzyme	[GO:0003996:acyl-CoA ligase activity:molecular_function]|[GO:0005524:ATP binding:molecular_function]|[GO:0102391:decanoate-CoA ligase activity:molecular_function]|[GO:0004467:long-chain fatty acid-CoA ligase activity:molecular_function]|[GO:0006631:fatty acid metabolic process:biological_process]|[GO:0005783:endoplasmic reticulum:cellular_component]|[GO:0005794:Golgi apparatus:cellular_component]…	[K01897:ACSL, fadD; long-chain-fatty-acid---CoA ligase]	[00061 Fatty acid biosynthesis [PATH:ko00061];00071 Fatty acid degradation [PATH:ko00071];04146 Peroxisome [PATH:ko04146];04216 Ferroptosis [PATH:ko04216];02024 Quorum sensing [PATH:ko02024];04920 Adipocytokine signaling pathway [PATH:ko04920];03320 PPAR signaling pathway [PATH:ko03320];04714 Thermogenesis [PATH:ko04714];01004 Lipid biosynthesis proteins [BR:ko01004];04147 Exosome [BR:ko04147]]
Merged-7-13343420-2	7:13343249-13343595	Promoter (<=1kb)	-794	OQU80165	macs2out/SbTF31_1_peaks.narrowPeak|macs2out/SbTF31_2_peaks.narrowPeak	2	13343451	341	105	55.2356	7.13239	51.5705	SbTF31_1_peak_56531	7:13343249-13343585	337	13343455	108	58.3287	7.44495	54.5443	SbTF31_2_peak_57005	7:13343251-13343595	345	13343447	103	52.1425	6.81984	48.5966	SORBI_3007G090421	SRF-TF:SRF-type transcription factor (DNA-binding and dimerisation domain)	[GO:0003700:DNA-binding transcription factor activity:molecular_function]|[GO:0000981:DNA-binding transcription factor activity, RNA polymerase II-specific:molecular_function]|[GO:0046983:protein dimerization activity:molecular_function]|[GO:0000977:RNA polymerase II transcription regulatory region sequence-specific DNA binding:molecular_function]|[GO:0043565:sequence-specific DNA binding:molecul…	--	--
Merged-5-1543062-2	5:1542919-1543208	Promoter (<=1kb)	-238	OQU82752	macs2out/SbTF31_1_peaks.narrowPeak|macs2out/SbTF31_2_peaks.narrowPeak	2	1543038	286	79	42.7492	7.1249	39.611	SbTF31_1_peak_40758	5:1542919-1543208	290	1543043	84	46.9055	7.54937	43.5508	SbTF31_2_peak_41109	5:1542920-1543201	282	1543034	75	38.5929	6.70042	35.6711	SORBI_3005G017300	Snf7:Snf7	[GO:0070676:intralumenal vesicle formation:biological_process]|[GO:0032511:late endosome to vacuole transport via multivesicular body sorting pathway:biological_process]|[GO:0015031:protein transport:biological_process]|[GO:0006900:vesicle budding from membrane:biological_process]|[GO:0009898:cytoplasmic side of plasma membrane:cellular_component]|[GO:0000815:ESCRT III complex:cellular_component]…	[K12194:CHMP4A_B, SNF7, VPS32A_B; charged multivesicular body protein 4A/B]	[03250 Viral life cycle - HIV-1 [PATH:ko03250];03272 Virion - Hepatitis viruses [PATH:ko03272];04144 Endocytosis [PATH:ko04144];04217 Necroptosis [PATH:ko04217];04131 Membrane trafficking [BR:ko04131];04147 Exosome [BR:ko04147]]
Merged-2-71228049-2	2:71227851-71228249	Promoter (1-2kb)	-1842	KXG36522	macs2out/SbTF31_1_peaks.narrowPeak|macs2out/SbTF31_2_peaks.narrowPeak	2	71228018	376	82	44.6052	7.12419	41.4327	SbTF31_1_peak_23753	2:71227851-71228225	375	71228012	96	56.7703	8.2988	53.0315	SbTF31_2_peak_24089	2:71227872-71228249	378	71228025	69	32.4401	5.94958	29.834	SORBI_3002G346300	-	--	--	--
Merged-1-24835514-2	1:24835142-24835882	Promoter (<=1kb)	-916	EER94194	macs2out/SbTF31_1_peaks.narrowPeak|macs2out/SbTF31_2_peaks.narrowPeak	2	24835729	728	88	46.9971	7.11848	43.66	SbTF31_1_peak_3038	1:24835142-24835874	733	24835736	91	49.0846	7.29005	45.6358	SbTF31_2_peak_3110	1:24835160-24835882	723	24835722	86	44.9096	6.94692	41.6842	SORBI_3001G241300	-	--	--	--
Merged-1-8344545-2	1:8344277-8344803	Promoter (1-2kb)	-1396	OQU91078	macs2out/SbTF31_1_peaks.narrowPeak|macs2out/SbTF31_2_peaks.narrowPeak	2	8344494	512	82	44.1182	7.1175	40.938	SbTF31_1_peak_1051	1:8344303-8344799	497	8344500	92	53.032	7.97044	49.4223	SbTF31_2_peak_1091	1:8344277-8344803	527	8344489	72	35.2044	6.26456	32.4537	SORBI_3001G107700	RVT_3:Reverse transcriptase-like	--	--	--
Merged-6-4704203-2	6:4703657-4704613	Promoter (<=1kb)	-84	KXG25888	macs2out/SbTF31_1_peaks.narrowPeak|macs2out/SbTF31_2_peaks.narrowPeak	2	4704271	697	92	48.6241	7.10731	45.2168	SbTF31_1_peak_48743	6:4704054-4704490	437	4704278	95	51.583	7.39091	48.0282	SbTF31_2_peak_49096	6:4703657-4704613	957	4704265	89	45.6652	6.8237	42.4054	SORBI_3006G026300	-	--	--	--
Merged-10-52230197-2	10:52230069-52230327	Promoter (1-2kb)	-1864	EER88605	macs2out/SbTF31_1_peaks.narrowPeak|macs2out/SbTF31_2_peaks.narrowPeak	2	52230176	244	95	50.1709	7.1052	46.7193	SbTF31_1_peak_14799	10:52230069-52230310	242	52230162	87	43.2184	6.53969	40.0389	SbTF31_2_peak_15116	10:52230082-52230327	246	52230190	103	57.1234	7.6707	53.3996	SORBI_3010G182700	Arf:ADP-ribosylation factor family	[GO:0005525:GTP binding:molecular_function]|[GO:0003924:GTPase activity:molecular_function]|[GO:0006606:protein import into nucleus:biological_process]|[GO:0000054:ribosomal subunit export from nucleus:biological_process]|[GO:0005737:cytoplasm:cellular_component]|[GO:0005634:nucleus:cellular_component]	[K07936:RAN; GTP-binding nuclear protein Ran]	[03013 Nucleocytoplasmic transport [PATH:ko03013];03008 Ribosome biogenesis in eukaryotes [PATH:ko03008];03250 Viral life cycle - HIV-1 [PATH:ko03250];05166 Human T-cell leukemia virus 1 infection [PATH:ko05166];03019 Messenger RNA biogenesis [BR:ko03019];03009 Ribosome biogenesis [BR:ko03009];03016 Transfer RNA biogenesis [BR:ko03016];03036 Chromosome and associated proteins [BR:ko03036];04147 E…
Merged-6-33985919-2	6:33984969-33986840	Promoter (<=1kb)	-682	KXG26081	macs2out/SbTF31_1_peaks.narrowPeak|macs2out/SbTF31_2_peaks.narrowPeak	2	33985976	1835	90	47.428	7.09299	44.0732	SbTF31_1_peak_51750	6:33984969-33986834	1866	33986628	89	50.2231	7.71333	46.7267	SbTF31_2_peak_52167	6:33985036-33986840	1805	33985325	91	44.6329	6.47265	41.4197	SORBI_3006G048600	-	--	--	--
Merged-2-70638727-2	2:70638306-70639204	Promoter (1-2kb)	-1859	OQU90096	macs2out/SbTF31_1_peaks.narrowPeak|macs2out/SbTF31_2_peaks.narrowPeak	2	70638914	831	103	53.7416	7.08858	50.1225	SbTF31_1_peak_23674	2:70638318-70639204	887	70638940	103	55.3408	7.35732	51.6485	SbTF31_2_peak_24012	2:70638306-70639081	776	70638889	103	52.1425	6.81984	48.5966	SORBI_3002G339250	-	--	--	--
Merged-1-4513283-2	1:4512847-4513720	Promoter (1-2kb)	-1355	OQU90846	macs2out/SbTF31_1_peaks.narrowPeak|macs2out/SbTF31_2_peaks.narrowPeak	2	4513559	863	95	50.2006	7.08273	46.7467	SbTF31_1_peak_578	1:4512847-4513709	863	4513532	101	56.6584	7.77134	52.9223	SbTF31_2_peak_593	1:4512858-4513720	863	4513587	90	43.7428	6.39413	40.5711	SORBI_3001G060100	PK_Tyr_Ser-Thr:Protein tyrosine and serine/threonine kinase	[GO:0005524:ATP binding:molecular_function]|[GO:0004674:protein serine/threonine kinase activity:molecular_function]|[GO:0006897:endocytosis:biological_process]|[GO:0009908:flower development:biological_process]|[GO:0009740:gibberellic acid mediated signaling pathway:biological_process]|[GO:0010476:gibberellin mediated signaling pathway:biological_process]|[GO:0018105:peptidyl-serine phosphorylat…	--	--
Merged-1-73693798-2	1:73693490-73694106	Promoter (1-2kb)	-1912	EER92666	macs2out/SbTF31_1_peaks.narrowPeak|macs2out/SbTF31_2_peaks.narrowPeak	2	73693842	565	88	46.8375	7.08114	43.5095	SbTF31_1_peak_8204	1:73693490-73694055	566	73693813	84	42.891	6.73538	39.7259	SbTF31_2_peak_8409	1:73693543-73694106	564	73693872	93	50.784	7.4269	47.2932	SORBI_3001G462600	ANAPC4_WD40:Anaphase-promoting complex subunit 4 WD40 domain	[GO:0010228:vegetative to reproductive phase transition of meristem:biological_process]|[GO:0005634:nucleus:cellular_component]|[GO:0048188:Set1C/COMPASS complex:cellular_component]	--	--
Merged-6-2451953-2	6:2451521-2452311	Promoter (<=1kb)	-796	OQU81136	macs2out/SbTF31_1_peaks.narrowPeak|macs2out/SbTF31_2_peaks.narrowPeak	2	2451857	715	87	46.3083	7.07783	43.0005	SbTF31_1_peak_48506	6:2451672-2452311	640	2451870	85	44.2661	6.91303	41.034	SbTF31_2_peak_48845	6:2451521-2452311	791	2451845	90	48.3506	7.24263	44.9669	SORBI_3006G015750	-	--	--	--
Merged-1-11474153-2	1:11473936-11474347	Promoter (1-2kb)	-1921	OQU91224	macs2out/SbTF31_1_peaks.narrowPeak|macs2out/SbTF31_2_peaks.narrowPeak	2	11474202	379	81	43.8203	7.0599	40.6801	SbTF31_1_peak_1467	1:11473936-11474347	412	11474204	95	55.9179	8.23472	52.2072	SbTF31_2_peak_1504	1:11473992-11474338	347	11474200	68	31.7227	5.88508	29.153	SORBI_3001G143100	Myb_DNA-binding:Myb-like DNA-binding domain	[GO:0003677:DNA binding:molecular_function]|[GO:0003700:DNA-binding transcription factor activity:molecular_function]|[GO:0042752:regulation of circadian rhythm:biological_process]|[GO:0005634:nucleus:cellular_component]	--	--
Merged-5-9123988-2	5:9123726-9124257	Promoter (<=1kb)	-202	KXG28006	macs2out/SbTF31_1_peaks.narrowPeak|macs2out/SbTF31_2_peaks.narrowPeak	2	9124045	520	81	43.4183	7.05926	40.2546	SbTF31_1_peak_41676	5:9123726-9124238	513	9124037	87	48.5028	7.56828	45.0804	SbTF31_2_peak_41984	5:9123731-9124257	527	9124054	76	38.3337	6.55024	35.4287	SORBI_3005G074900	-	--	--	--
Merged-3-2525470-2	3:2525296-2525642	Promoter (1-2kb)	-1630	EES02292	macs2out/SbTF31_1_peaks.narrowPeak|macs2out/SbTF31_2_peaks.narrowPeak	2	2525473	342	81	43.3412	7.05898	40.1744	SbTF31_1_peak_24904	3:2525296-2525641	346	2525461	80	42.2363	6.97846	39.1059	SbTF31_2_peak_25231	3:2525304-2525642	339	2525486	83	44.4461	7.1395	41.2429	SORBI_3003G028600	CPSase_L_D2:Carbamoyl-phosphate synthase L chain, ATP binding domain	[GO:0043727:5-amino-4-imidazole carboxylate lyase activity:molecular_function]|[GO:0005524:ATP binding:molecular_function]|[GO:0046872:metal ion binding:molecular_function]|[GO:0004638:phosphoribosylaminoimidazole carboxylase activity:molecular_function]|[GO:0006189:'de novo' IMP biosynthetic process:biological_process]|[GO:0009507:chloroplast:cellular_component]	[K01588:purE; 5-(carboxyamino)imidazole ribonucleotide mutase]|[K01589:purK; 5-(carboxyamino)imidazole ribonucleotide synthase]|[K11808:ADE2; phosphoribosylaminoimidazole carboxylase]	[00230 Purine metabolism [PATH:ko00230]]|[00230 Purine metabolism [PATH:ko00230]]|[00230 Purine metabolism [PATH:ko00230]]
Merged-2-14134331-2	2:14133841-14134883	Promoter (<=1kb)	-741	OQU88886	macs2out/SbTF31_1_peaks.narrowPeak|macs2out/SbTF31_2_peaks.narrowPeak	2	14134440	813	87	46.0162	7.05303	42.733	SbTF31_1_peak_17587	2:14134009-14134591	583	14134442	93	51.3288	7.5315	47.7872	SbTF31_2_peak_17888	2:14133841-14134883	1043	14134439	81	40.7035	6.57456	37.6788	SORBI_3002G115050	-	--	--	--
Merged-1-78907717-2	1:78907387-78908260	Promoter (<=1kb)	-475	KXG40292	macs2out/SbTF31_1_peaks.narrowPeak|macs2out/SbTF31_2_peaks.narrowPeak	2	78907615	618	106	54.9366	7.04915	51.2737	SbTF31_1_peak_8812	1:78907387-78907793	407	78907622	106	56.5264	7.30835	52.7943	SbTF31_2_peak_9048	1:78907431-78908260	830	78907608	106	53.3468	6.78996	49.7531	SORBI_3001G524600	-	--	--	--
Merged-10-6621017-2	10:6620875-6621162	Promoter (<=1kb)	-995	KXG19571	macs2out/SbTF31_1_peaks.narrowPeak|macs2out/SbTF31_2_peaks.narrowPeak	2	6621017	269	81	43.3871	7.0464	40.2276	SbTF31_1_peak_9896	10:6620875-6621162	288	6621012	88	49.2963	7.62763	45.84	SbTF31_2_peak_10136	10:6620892-6621141	250	6621023	75	37.4779	6.46517	34.6152	SORBI_3010G078800	-	--	--	--
Merged-2-67024308-2	2:67024175-67024438	Promoter (<=1kb)	-476	EER99329	macs2out/SbTF31_1_peaks.narrowPeak|macs2out/SbTF31_2_peaks.narrowPeak	2	67024293	257	88	46.3788	7.04631	43.0675	SbTF31_1_peak_23222	2:67024185-67024435	251	67024289	86	44.742	6.91435	41.4896	SbTF31_2_peak_23572	2:67024175-67024438	264	67024298	90	48.0157	7.17826	44.6454	SORBI_3002G292300	PPR_long:Pentacotripeptide-repeat region of PRORP	[GO:1900865:chloroplast RNA modification:biological_process]|[GO:0009507:chloroplast:cellular_component]|[GO:0005739:mitochondrion:cellular_component]	--	--
Merged-5-14739612-2	5:14739418-14739791	Promoter (1-2kb)	-1235	OQU83234	macs2out/SbTF31_1_peaks.narrowPeak|macs2out/SbTF31_2_peaks.narrowPeak	2	14739619	337	90	47.2619	7.03454	43.9091	SbTF31_1_peak_42283	5:14739418-14739791	374	14739634	89	46.4872	6.97811	43.153	SbTF31_2_peak_42607	5:14739471-14739770	300	14739604	91	48.0366	7.09098	44.6653	SORBI_3005G094200	AAA_22:AAA domain	[GO:0043531:ADP binding:molecular_function]|[GO:0005524:ATP binding:molecular_function]|[GO:0043621:protein self-association:molecular_function]|GO:0009870|[GO:0042742:defense response to bacterium:biological_process]|[GO:0060548:negative regulation of cell death:biological_process]|[GO:0009626:plant-type hypersensitive response:biological_process]|[GO:0005737:cytoplasm:cellular_component]	--	--
Merged-3-6173884-2	3:6173674-6174139	Promoter (1-2kb)	-1408	EES00316	macs2out/SbTF31_1_peaks.narrowPeak|macs2out/SbTF31_2_peaks.narrowPeak	2	6173791	419	78	41.9327	7.03249	38.8456	SbTF31_1_peak_25304	3:6173676-6174139	464	6173784	71	35.3767	6.39476	32.5934	SbTF31_2_peak_25656	3:6173674-6174048	375	6173798	86	48.4887	7.67022	45.0977	SORBI_3003G072566	-	--	--	--
Merged-1-50220228-2	1:50219890-50220544	Promoter (1-2kb)	-1796	KXG38677	macs2out/SbTF31_1_peaks.narrowPeak|macs2out/SbTF31_2_peaks.narrowPeak	2	50220450	632	97	50.6204	7.03179	47.1315	SbTF31_1_peak_5367	1:50219890-50220544	655	50220445	102	54.4417	7.28658	50.7784	SbTF31_2_peak_5522	1:50219936-50220544	609	50220456	92	46.7992	6.777	43.4845	SORBI_3001G265700	LRR_6:Leucine Rich repeat	[GO:0005524:ATP binding:molecular_function]|[GO:0004383:guanylate cyclase activity:molecular_function]|[GO:0001653:peptide receptor activity:molecular_function]|[GO:0004674:protein serine/threonine kinase activity:molecular_function]|[GO:0006955:immune response:biological_process]|[GO:0045087:innate immune response:biological_process]|[GO:0009753:response to jasmonic acid:biological_process]|[GO:…	--	--
Merged-7-390758-2	7:390579-390935	Promoter (<=1kb)	-606	KXG24174	macs2out/SbTF31_1_peaks.narrowPeak|macs2out/SbTF31_2_peaks.narrowPeak	2	390725	347	88	46.2792	7.02844	42.9713	SbTF31_1_peak_54996	7:390592-390935	344	390714	87	45.5162	6.97309	42.2262	SbTF31_2_peak_55476	7:390579-390929	351	390736	89	47.0421	7.08379	43.7164	SORBI_3007G004200	PHD:PHD-finger	[GO:0003677:DNA binding:molecular_function]|[GO:0042393:histone binding:molecular_function]|[GO:0046872:metal ion binding:molecular_function]|[GO:0003712:transcription coregulator activity:molecular_function]|[GO:0009908:flower development:biological_process]|[GO:0045892:negative regulation of transcription, DNA-templated:biological_process]|[GO:0045944:positive regulation of transcription by RNA…	--	--
Merged-5-1516244-2	5:1515625-1516770	Promoter (<=1kb)	-184	OQU82750	macs2out/SbTF31_1_peaks.narrowPeak|macs2out/SbTF31_2_peaks.narrowPeak	2	1516610	1049	88	46.5142	7.02822	43.2291	SbTF31_1_peak_40754	5:1515815-1516767	953	1516616	78	37.8736	6.27855	34.9626	SbTF31_2_peak_41102	5:1515625-1516770	1146	1516605	98	55.1549	7.77789	51.4956	SORBI_3005G017000	Pkinase:Protein kinase domain	[GO:0005524:ATP binding:molecular_function]|[GO:0004674:protein serine/threonine kinase activity:molecular_function]|[GO:0006952:defense response:biological_process]|[GO:0005886:plasma membrane:cellular_component]	--	--
Merged-10-55369008-2	10:55368733-55369299	Promoter (<=1kb)	-565	OQU76792	macs2out/SbTF31_1_peaks.narrowPeak|macs2out/SbTF31_2_peaks.narrowPeak	2	55368982	539	88	46.3107	7.02765	43.0063	SbTF31_1_peak_15167	10:55368745-55369299	555	55368984	84	42.891	6.73538	39.7259	SbTF31_2_peak_15464	10:55368733-55369256	524	55368980	92	49.7303	7.31992	46.2868	SORBI_3010G210050	-	--	--	--
Merged-6-60554326-2	6:60554177-60554476	Promoter (1-2kb)	-1966	OQU82595	macs2out/SbTF31_1_peaks.narrowPeak|macs2out/SbTF31_2_peaks.narrowPeak	2	60554343	300	1938	923.843	7.02329	918.698	SbTF31_1_peak_54843	6:60554177-60554476	300	60554344	1934	922.421	7.02789	917.276	SbTF31_2_peak_55330	6:60554177-60554476	300	60554343	1942	925.265	7.01869	920.12	SORBI_3006G274300	LEA_2:Late embryogenesis abundant protein	[GO:0003729:mRNA binding:molecular_function]|[GO:0071456:cellular response to hypoxia:biological_process]|[GO:0042742:defense response to bacterium:biological_process]|[GO:0009816:defense response to bacterium, incompatible interaction:biological_process]|[GO:0051607:defense response to virus:biological_process]|[GO:0009617:response to bacterium:biological_process]|[GO:0009751:response to salicyl…	--	--
Merged-8-1146446-3	8:1145472-1147416	Promoter (<=1kb)	-599	KXG22826	macs2out/SbTF31_1_peaks.narrowPeak|macs2out/SbTF31_2_peaks.narrowPeak	3	1145629	1398	98	51.3309	7.0167	47.8854	SbTF31_1_peak_62000	8:1145486-1147416	1931	1145633	85	39.9017	6.09646	36.8853	SbTF31_2_peak_62560	8:1145472-1146336	865	1145626	111	62.7601	7.93695	58.8856	SORBI_3008G013700	-	--	--	--
Merged-4-1102521-2	4:1102315-1102772	Promoter (1-2kb)	-1912	EES04369	macs2out/SbTF31_1_peaks.narrowPeak|macs2out/SbTF31_2_peaks.narrowPeak	2	1102493	384	84	44.3149	7.01405	41.0993	SbTF31_1_peak_33067	4:1102315-1102653	339	1102493	86	46.2189	7.20526	42.8951	SbTF31_2_peak_33462	4:1102344-1102772	429	1102493	82	42.4109	6.82284	39.3035	SORBI_3004G013400	FKBP_C:FKBP-type peptidyl-prolyl cis-trans isomerase	[GO:0003755:peptidyl-prolyl cis-trans isomerase activity:molecular_function]|[GO:0009507:chloroplast:cellular_component]|[GO:0009543:chloroplast thylakoid lumen:cellular_component]|[GO:0005634:nucleus:cellular_component]|[GO:0031977:thylakoid lumen:cellular_component]	--	--
Merged-5-1519498-2	5:1519257-1519741	Promoter (1-2kb)	-1835	EES09159	macs2out/SbTF31_1_peaks.narrowPeak|macs2out/SbTF31_2_peaks.narrowPeak	2	1519550	465	102	52.8522	7.01199	49.2711	SbTF31_1_peak_40755	5:1519257-1519720	464	1519551	105	55.6313	7.24004	51.9281	SbTF31_2_peak_41104	5:1519276-1519741	466	1519549	99	50.0732	6.78393	46.6141	SORBI_3005G017000	Pkinase:Protein kinase domain	[GO:0005524:ATP binding:molecular_function]|[GO:0004674:protein serine/threonine kinase activity:molecular_function]|[GO:0006952:defense response:biological_process]|[GO:0005886:plasma membrane:cellular_component]	--	--
Merged-5-11999300-2	5:11998899-11999690	Promoter (<=1kb)	-749	EES08264	macs2out/SbTF31_1_peaks.narrowPeak|macs2out/SbTF31_2_peaks.narrowPeak	2	11999214	765	83	44.0253	7.01107	40.8469	SbTF31_1_peak_41958	5:11998899-11999675	777	11999206	92	52.1574	7.79399	48.5822	SbTF31_2_peak_42285	5:11998937-11999690	754	11999223	74	35.8932	6.22815	33.1115	SORBI_3005G086500	Clat_adaptor_s:Clathrin adaptor complex small chain	[GO:0006897:endocytosis:biological_process]|[GO:0015031:protein transport:biological_process]|[GO:0016192:vesicle-mediated transport:biological_process]|[GO:0005905:clathrin-coated pit:cellular_component]|[GO:0043231:intracellular membrane-bounded organelle:cellular_component]|[GO:0005634:nucleus:cellular_component]	[K11827:AP2S1; AP-2 complex subunit sigma-1]	[04144 Endocytosis [PATH:ko04144];04961 Endocrine and other factor-regulated calcium reabsorption [PATH:ko04961];04721 Synaptic vesicle cycle [PATH:ko04721];05016 Huntington disease [PATH:ko05016];04131 Membrane trafficking [BR:ko04131]]
Merged-5-63892300-2	5:63892042-63892559	Promoter (1-2kb)	-1104	KXG28769	macs2out/SbTF31_1_peaks.narrowPeak|macs2out/SbTF31_2_peaks.narrowPeak	2	63892257	510	92	48.3015	7.00739	44.9031	SbTF31_1_peak_47313	5:63892050-63892559	510	63892254	92	47.7122	6.94272	44.3234	SbTF31_2_peak_47664	5:63892042-63892551	510	63892260	93	48.8908	7.07205	45.4829	SORBI_3005G163600	DnaJ:DnaJ domain	[GO:0005524:ATP binding:molecular_function]|[GO:0031072:heat shock protein binding:molecular_function]|[GO:0051082:unfolded protein binding:molecular_function]|[GO:0008270:zinc ion binding:molecular_function]|[GO:0006260:DNA replication:biological_process]|[GO:0006457:protein folding:biological_process]|[GO:0009408:response to heat:biological_process]|[GO:0005737:cytoplasm:cellular_component]	--	--
Merged-2-70242812-2	2:70242218-70243408	Promoter (1-2kb)	-1460	KXG36449	macs2out/SbTF31_1_peaks.narrowPeak|macs2out/SbTF31_2_peaks.narrowPeak	2	70243165	1151	102	53.0714	7.00535	49.4856	SbTF31_1_peak_23627	2:70242256-70243366	1111	70243166	98	49.2769	6.72731	45.821	SbTF31_2_peak_23968	2:70242218-70243408	1191	70243164	107	56.866	7.2834	53.1502	SORBI_3002G334100	Cellulose_synt:Cellulose synthase	[GO:0016760:cellulose synthase (UDP-forming) activity:molecular_function]|[GO:0071555:cell wall organization:biological_process]|[GO:0030244:cellulose biosynthetic process:biological_process]|[GO:0000139:Golgi membrane:cellular_component]|[GO:0016021:integral component of membrane:cellular_component]	--	--
Merged-2-52778680-2	2:52778499-52778868	Promoter (<=1kb)	-521	OQU89279	macs2out/SbTF31_1_peaks.narrowPeak|macs2out/SbTF31_2_peaks.narrowPeak	2	52778685	363	95	49.995	7.00291	46.5847	SbTF31_1_peak_21641	2:52778499-52778868	370	52778696	84	39.8218	6.15865	36.8128	SbTF31_2_peak_21992	2:52778499-52778854	356	52778674	107	60.1683	7.84716	56.3567	SORBI_3002G168550	zf-CCHC:Zinc knuckle	--	--	--
Merged-6-47818919-2	6:47818779-47819059	Promoter (<=1kb)	-965	EES10956	macs2out/SbTF31_1_peaks.narrowPeak|macs2out/SbTF31_2_peaks.narrowPeak	2	47818913	272	99	51.6443	7.00024	48.1217	SbTF31_1_peak_53331	6:47818788-47819051	264	47818932	94	46.062	6.48872	42.7445	SbTF31_2_peak_53783	6:47818779-47819059	281	47818895	105	57.2266	7.51176	53.499	SORBI_3006G108900	MRP-S27:Mitochondrial 28S ribosomal protein S27	--	--	--
Merged-3-58460968-2	3:58460730-58461308	Promoter (1-2kb)	-1582	OQU87275	macs2out/SbTF31_1_peaks.narrowPeak|macs2out/SbTF31_2_peaks.narrowPeak	2	58460890	439	86	45.3917	6.99953	42.1266	SbTF31_1_peak_30980	3:58460730-58461067	338	58460882	83	44.3137	7.1124	41.0805	SbTF31_2_peak_31378	3:58460769-58461308	540	58460898	90	46.4697	6.88665	43.1726	SORBI_3003G245500	DUF295:Protein of unknown function (DUF295)	--	--	--
Merged-2-9374821-2	2:9374078-9375419	Promoter (<=1kb)	-352	EER96124	macs2out/SbTF31_1_peaks.narrowPeak|macs2out/SbTF31_2_peaks.narrowPeak	2	9375020	1045	79	41.9329	6.9939	38.8424	SbTF31_1_peak_17061	2:9374521-9375419	899	9375023	73	36.7006	6.48898	33.8517	SbTF31_2_peak_17376	2:9374078-9375268	1191	9375018	85	47.1651	7.49881	43.8331	SORBI_3002G089400	Gamma-thionin:Gamma-thionin family	[GO:0050832:defense response to fungus:biological_process]|[GO:0031640:killing of cells of other organism:biological_process]|[GO:0005576:extracellular region:cellular_component]	--	--
Merged-5-70608566-2	5:70608279-70608824	Promoter (1-2kb)	-1243	KXG29152	macs2out/SbTF31_1_peaks.narrowPeak|macs2out/SbTF31_2_peaks.narrowPeak	2	70608464	510	92	48.2786	6.99332	44.9246	SbTF31_1_peak_48068	5:70608345-70608824	480	70608456	80	39.0346	6.33519	36.0631	SbTF31_2_peak_48403	5:70608279-70608818	540	70608473	104	57.5225	7.65145	53.786	SORBI_3005G219500	p450:Cytochrome P450	[GO:0020037:heme binding:molecular_function]|[GO:0005506:iron ion binding:molecular_function]|[GO:0016709:oxidoreductase activity, acting on paired donors, with incorporation or reduction of molecular oxygen, NAD(P)H as one donor, and incorporation of one atom of oxygen:molecular_function]|[GO:0005829:cytosol:cellular_component]|[GO:0005789:endoplasmic reticulum membrane:cellular_component]|[GO:0…	--	--
Merged-1-3403767-2	1:3403228-3404463	Promoter (1-2kb)	-1257	EER93242	macs2out/SbTF31_1_peaks.narrowPeak|macs2out/SbTF31_2_peaks.narrowPeak	2	3403561	1067	81	43.0153	6.99275	39.8616	SbTF31_1_peak_435	1:3403228-3404137	910	3403551	82	43.6003	7.0642	40.4009	SbTF31_2_peak_454	1:3403240-3404463	1224	3403571	81	42.4304	6.9213	39.3223	SORBI_3001G046100	Ribosomal_S5_C:Ribosomal protein S5, C-terminal domain	[GO:0003729:mRNA binding:molecular_function]|[GO:0003735:structural constituent of ribosome:molecular_function]|[GO:0006412:translation:biological_process]|[GO:0005829:cytosol:cellular_component]|[GO:0022627:cytosolic small ribosomal subunit:cellular_component]|[GO:0009506:plasmodesma:cellular_component]	[K02981:RP-S2e, RPS2; small subunit ribosomal protein S2e]	[03010 Ribosome [PATH:ko03010];05171 Coronavirus disease - COVID-19 [PATH:ko05171];03011 Ribosome [BR:ko03011]]
Merged-3-36107953-2	3:36107817-36108095	Promoter (<=1kb)	-26	OQU86902	macs2out/SbTF31_1_peaks.narrowPeak|macs2out/SbTF31_2_peaks.narrowPeak	2	36107948	272	78	41.3785	6.99167	38.3032	SbTF31_1_peak_28411	3:36107817-36108082	266	36107948	81	44.164	7.28292	40.9353	SbTF31_2_peak_28808	3:36107818-36108095	278	36107948	75	38.5929	6.70042	35.6711	SORBI_3003G171100	-	--	--	--
Merged-10-3028533-2	10:3028371-3028717	Promoter (<=1kb)	-678	EER87847	macs2out/SbTF31_1_peaks.narrowPeak|macs2out/SbTF31_2_peaks.narrowPeak	2	3028500	323	88	46.454	6.99131	43.1566	SbTF31_1_peak_9473	10:3028371-3028717	347	3028503	81	39.9571	6.42873	36.9385	SbTF31_2_peak_9708	10:3028373-3028672	300	3028498	96	52.9509	7.55389	49.3748	SORBI_3010G038000	HATPase_c:Histidine kinase-, DNA gyrase B-, and HSP90-like ATPase	[GO:0005524:ATP binding:molecular_function]|[GO:0016887:ATPase activity:molecular_function]|[GO:0003677:DNA binding:molecular_function]|[GO:0004519:endonuclease activity:molecular_function]|[GO:0042803:protein homodimerization activity:molecular_function]|[GO:0003723:RNA binding:molecular_function]|[GO:0006325:chromatin organization:biological_process]|[GO:0006952:defense response:biological_proc…	--	--
Merged-8-44874348-2	8:44874195-44874495	Promoter (<=1kb)	-476	KXG23435	macs2out/SbTF31_1_peaks.narrowPeak|macs2out/SbTF31_2_peaks.narrowPeak	2	44874358	293	78	41.3496	6.99036	38.2766	SbTF31_1_peak_66452	8:44874210-44874495	286	44874357	77	40.5823	6.92765	37.5329	SbTF31_2_peak_67041	8:44874195-44874494	300	44874359	79	42.117	7.05308	39.0202	SORBI_3008G094900	-	--	--	--
Merged-2-2578456-2	2:2578210-2578702	Promoter (1-2kb)	-1426	KXG34360	macs2out/SbTF31_1_peaks.narrowPeak|macs2out/SbTF31_2_peaks.narrowPeak	2	2578572	481	78	41.408	6.98906	38.3399	SbTF31_1_peak_16260	2:2578222-2578691	470	2578541	73	37.0889	6.57239	34.2169	SbTF31_2_peak_16547	2:2578210-2578702	493	2578604	83	45.7271	7.40573	42.4629	SORBI_3002G027800	-	[GO:0003735:structural constituent of ribosome:molecular_function]|[GO:0006412:translation:biological_process]|[GO:0005739:mitochondrion:cellular_component]|[GO:0005840:ribosome:cellular_component]	--	--
Merged-1-80018407-2	1:80018098-80018880	Promoter (1-2kb)	-1272	EER93008	macs2out/SbTF31_1_peaks.narrowPeak|macs2out/SbTF31_2_peaks.narrowPeak	2	80018314	609	99	51.4318	6.98118	47.9029	SbTF31_1_peak_8944	1:80018098-80018543	446	80018335	99	48.9847	6.6024	45.5387	SbTF31_2_peak_9178	1:80018108-80018880	773	80018293	100	53.8789	7.35997	50.2672	SORBI_3001G537200	NAC:NAC domain	[GO:0003729:mRNA binding:molecular_function]|[GO:0005829:cytosol:cellular_component]|[GO:0005854:nascent polypeptide-associated complex:cellular_component]|[GO:0005634:nucleus:cellular_component]|[GO:0042788:polysomal ribosome:cellular_component]	--	--
Merged-1-15834892-2	1:15834750-15835033	Promoter (<=1kb)	-897	EER91317	macs2out/SbTF31_1_peaks.narrowPeak|macs2out/SbTF31_2_peaks.narrowPeak	2	15834887	277	80	42.2868	6.97543	39.1761	SbTF31_1_peak_2025	1:15834750-15835028	279	15834885	75	37.9816	6.57069	35.0638	SbTF31_2_peak_2065	1:15834759-15835033	275	15834889	85	46.592	7.38016	43.2884	SORBI_3001G185200	-	--	--	--
Merged-10-53303261-1	10:53303110-53303412	Promoter (1-2kb)	-1307	EER90043	macs2out/SbTF31_1_peaks.narrowPeak	1	53303279	303	87	45.5162	6.97309	42.2262	SbTF31_1_peak_14919	10:53303110-53303412	303	53303279	87	45.5162	6.97309	42.2262	NA	NA	NA	NA	NA	NA	NA	NA	SORBI_3010G191500	-	--	--	--
Merged-8-4377719-2	8:4377370-4378079	Promoter (<=1kb)	-322	EES16686	macs2out/SbTF31_1_peaks.narrowPeak|macs2out/SbTF31_2_peaks.narrowPeak	2	4377565	699	95	49.3008	6.97195	45.8633	SbTF31_1_peak_62380	8:4377370-4378057	688	4377599	98	51.2608	7.06894	47.7218	SbTF31_2_peak_62948	8:4377370-4378079	710	4377531	92	47.3409	6.87496	44.0049	SORBI_3008G044400	DUF594:Protein of unknown function, DUF594	--	--	--
Merged-9-50441130-2	9:50440325-50441973	Promoter (1-2kb)	-1888	OQU78065	macs2out/SbTF31_1_peaks.narrowPeak|macs2out/SbTF31_2_peaks.narrowPeak	2	50440532	1599	102	52.7986	6.96519	49.2691	SbTF31_1_peak_73654	9:50440338-50441973	1636	50440541	91	43.6106	6.2951	40.4092	SbTF31_2_peak_74323	9:50440325-50441886	1562	50440523	113	61.9866	7.63529	58.129	SORBI_3009G147450	MULE:MULE transposase domain	[GO:0008270:zinc ion binding:molecular_function]|[GO:0006355:regulation of transcription, DNA-templated:biological_process]|[GO:0005634:nucleus:cellular_component]	--	--
Merged-10-44758506-2	10:44758353-44758662	Promoter (<=1kb)	-996	EER88432	macs2out/SbTF31_1_peaks.narrowPeak|macs2out/SbTF31_2_peaks.narrowPeak	2	44758497	307	87	46.111	6.95594	42.8771	SbTF31_1_peak_13924	10:44758354-44758657	304	44758505	74	34.0884	5.86592	31.3759	SbTF31_2_peak_14226	10:44758353-44758662	310	44758489	101	58.1336	8.04596	54.3783	SORBI_3010G153900	Methyltransf_25:Methyltransferase domain	[GO:0004766:spermidine synthase activity:molecular_function]|[GO:0016768:spermine synthase activity:molecular_function]|[GO:0006596:polyamine biosynthetic process:biological_process]|[GO:0006597:spermine biosynthetic process:biological_process]	[K00797:speE, SRM, SPE3; spermidine synthase]	[00270 Cysteine and methionine metabolism [PATH:ko00270];00330 Arginine and proline metabolism [PATH:ko00330];00480 Glutathione metabolism [PATH:ko00480]]
Merged-3-65886408-2	3:65885865-65886967	Promoter (1-2kb)	-1184	OQU87756	macs2out/SbTF31_1_peaks.narrowPeak|macs2out/SbTF31_2_peaks.narrowPeak	2	65886219	1074	97	50.0983	6.95051	46.6217	SbTF31_1_peak_31905	3:65885865-65886923	1059	65886314	98	49.8314	6.8215	46.35	SbTF31_2_peak_32261	3:65885879-65886967	1089	65886125	96	50.3652	7.07952	46.8934	SORBI_3003G335501	-	--	--	--
Merged-9-55347566-2	9:55347335-55347797	Promoter (1-2kb)	-1509	OQU78335	macs2out/SbTF31_1_peaks.narrowPeak|macs2out/SbTF31_2_peaks.narrowPeak	2	55347646	459	90	47.0887	6.94907	43.7525	SbTF31_1_peak_74274	9:55347335-55347797	463	55347649	95	51.1704	7.3142	47.6349	SbTF31_2_peak_74932	9:55347339-55347794	456	55347644	86	43.007	6.58394	39.8702	SORBI_3009G205000	BTAD:Bacterial transcriptional activator domain	[GO:0003723:RNA binding:molecular_function]|[GO:0008270:zinc ion binding:molecular_function]|[GO:0009451:RNA modification:biological_process]|[GO:0043231:intracellular membrane-bounded organelle:cellular_component]	--	--
Merged-8-56418522-2	8:56418282-56418753	Promoter (1-2kb)	-1853	EES16188	macs2out/SbTF31_1_peaks.narrowPeak|macs2out/SbTF31_2_peaks.narrowPeak	2	56418470	437	101	51.9688	6.94862	48.4154	SbTF31_1_peak_67784	8:56418282-56418753	472	56418476	102	51.5606	6.80047	48.0099	SbTF31_2_peak_68366	8:56418326-56418727	402	56418464	100	52.377	7.09678	48.8209	SORBI_3008G135500	-	--	--	--
Merged-6-60865750-2	6:60865609-60865891	Promoter (1-2kb)	-1232	EES13154	macs2out/SbTF31_1_peaks.narrowPeak|macs2out/SbTF31_2_peaks.narrowPeak	2	60865768	276	77	41.0324	6.94857	37.9806	SbTF31_1_peak_54879	6:60865609-60865886	278	60865767	84	46.9055	7.54937	43.5508	SbTF31_2_peak_55368	6:60865617-60865891	275	60865769	71	35.1593	6.34777	32.4103	SORBI_3006G277750	-	[GO:0008081:phosphoric diester hydrolase activity:molecular_function]|[GO:0006629:lipid metabolic process:biological_process]|[GO:0046658:anchored component of plasma membrane:cellular_component]|[GO:0005886:plasma membrane:cellular_component]|[GO:0009536:plastid:cellular_component]	--	--
Merged-1-15296282-2	1:15296052-15296501	Promoter (1-2kb)	-1684	EER93875	macs2out/SbTF31_1_peaks.narrowPeak|macs2out/SbTF31_2_peaks.narrowPeak	2	15296213	436	80	42.0866	6.94769	38.9794	SbTF31_1_peak_1965	1:15296052-15296501	450	15296183	82	42.9542	6.93231	39.7866	SbTF31_2_peak_2004	1:15296078-15296500	423	15296244	78	41.2191	6.96307	38.1722	SORBI_3001G180300	-	--	--	--
Merged-5-7915642-2	5:7915321-7915973	Promoter (1-2kb)	-1141	KXG27956	macs2out/SbTF31_1_peaks.narrowPeak|macs2out/SbTF31_2_peaks.narrowPeak	2	7915800	631	90	47.1231	6.94625	43.7891	SbTF31_1_peak_41545	5:7915321-7915943	623	7915800	84	41.5364	6.47612	38.437	SbTF31_2_peak_41861	5:7915334-7915973	640	7915801	97	52.7098	7.41639	49.1413	SORBI_3005G068500	-	--	--	--
Merged-3-56738960-2	3:56738810-56739113	Promoter (<=1kb)	-199	OQU87194	macs2out/SbTF31_1_peaks.narrowPeak|macs2out/SbTF31_2_peaks.narrowPeak	2	56738995	274	77	41.0097	6.94433	37.9642	SbTF31_1_peak_30777	3:56738838-56739082	245	56738995	71	35.3767	6.39476	32.5934	SbTF31_2_peak_31179	3:56738810-56739113	304	56738995	84	46.6426	7.4939	43.3351	SORBI_3003G229150	-	--	--	--
Merged-3-60129622-2	3:60129457-60129785	Promoter (<=1kb)	-392	EES01303	macs2out/SbTF31_1_peaks.narrowPeak|macs2out/SbTF31_2_peaks.narrowPeak	2	60129644	316	81	42.8246	6.94327	39.6867	SbTF31_1_peak_31193	3:60129457-60129775	319	60129645	77	38.9633	6.58737	35.9973	SbTF31_2_peak_31583	3:60129472-60129785	314	60129644	86	46.686	7.29916	43.376	SORBI_3003G264200	Metallophos:Calcineurin-like phosphoesterase	[GO:0046872:metal ion binding:molecular_function]|[GO:0004721:phosphoprotein phosphatase activity:molecular_function]|[GO:0005737:cytoplasm:cellular_component]	--	--
Merged-2-9201738-2	2:9201512-9201962	Promoter (1-2kb)	-1405	OQU88755	macs2out/SbTF31_1_peaks.narrowPeak|macs2out/SbTF31_2_peaks.narrowPeak	2	9201811	448	95	49.4586	6.93738	46.0372	SbTF31_1_peak_17039	2:9201512-9201961	450	9201802	88	42.312	6.29617	39.1767	SbTF31_2_peak_17356	2:9201517-9201962	446	9201820	103	56.6053	7.57858	52.8977	SORBI_3002G086800	-	--	--	--
Merged-1-56322659-2	1:56322529-56322786	Promoter (1-2kb)	-1310	KXG39194	macs2out/SbTF31_1_peaks.narrowPeak|macs2out/SbTF31_2_peaks.narrowPeak	2	56322651	253	86	44.8615	6.9356	41.6208	SbTF31_1_peak_6089	1:56322529-56322785	257	56322647	84	42.891	6.73538	39.7259	SbTF31_2_peak_6257	1:56322537-56322786	250	56322655	88	46.832	7.13581	43.5157	SORBI_3001G287600	HLH:Helix-loop-helix DNA-binding domain	[GO:0003700:DNA-binding transcription factor activity:molecular_function]|[GO:0046983:protein dimerization activity:molecular_function]|[GO:0043565:sequence-specific DNA binding:molecular_function]|[GO:0000976:transcription regulatory region sequence-specific DNA binding:molecular_function]|[GO:0006355:regulation of transcription, DNA-templated:biological_process]|[GO:0005634:nucleus:cellular_com…	[K13422:MYC2; transcription factor MYC2]	[04016 MAPK signaling pathway - plant [PATH:ko04016];04075 Plant hormone signal transduction [PATH:ko04075];03000 Transcription factors [BR:ko03000]]
Merged-9-6007454-2	9:6007101-6007879	Promoter (<=1kb)	-821	KXG21409	macs2out/SbTF31_1_peaks.narrowPeak|macs2out/SbTF31_2_peaks.narrowPeak	2	6007293	682	103	52.9397	6.93511	49.3764	SbTF31_1_peak_69318	9:6007127-6007879	753	6007301	110	58.6109	7.32866	54.8192	SbTF31_2_peak_69914	9:6007101-6007711	611	6007286	96	47.2684	6.54157	43.9337	SORBI_3009G057900	Kelch_3:Galactose oxidase, central domain	--	--	--
Merged-3-7863293-2	3:7863120-7863469	Promoter (1-2kb)	-1016	KXG32011	macs2out/SbTF31_1_peaks.narrowPeak|macs2out/SbTF31_2_peaks.narrowPeak	2	7863293	329	88	45.8942	6.93282	42.6183	SbTF31_1_peak_25496	3:7863138-7863446	309	7863290	81	39.8779	6.4134	36.8635	SbTF31_2_peak_25882	3:7863120-7863469	350	7863297	95	51.9105	7.45224	48.3732	SORBI_3003G090200	Sina:Seven in absentia protein family	--	[K04506:SIAH1; E3 ubiquitin-protein ligase SIAH1]	[04120 Ubiquitin mediated proteolysis [PATH:ko04120];04013 MAPK signaling pathway - fly [PATH:ko04013];04310 Wnt signaling pathway [PATH:ko04310];04137 Mitophagy - animal [PATH:ko04137];04115 p53 signaling pathway [PATH:ko04115];04121 Ubiquitin system [BR:ko04121]]
Merged-9-9815868-2	9:9815534-9816203	Promoter (<=1kb)	-253	KXG21522	macs2out/SbTF31_1_peaks.narrowPeak|macs2out/SbTF31_2_peaks.narrowPeak	2	9815689	670	81	42.7146	6.93223	39.5767	SbTF31_1_peak_69768	9:9815534-9816203	670	9815687	80	42.2295	6.97704	39.0991	SbTF31_2_peak_70375	9:9815534-9816203	670	9815692	83	43.1998	6.88742	40.0542	SORBI_3009G075500	K-box:K-box region	[GO:0000981:DNA-binding transcription factor activity, RNA polymerase II-specific:molecular_function]|[GO:0046983:protein dimerization activity:molecular_function]|[GO:0000977:RNA polymerase II transcription regulatory region sequence-specific DNA binding:molecular_function]|[GO:0043565:sequence-specific DNA binding:molecular_function]|[GO:0008134:transcription factor binding:molecular_function]|…	--	--
Merged-9-5879297-2	9:5879018-5879586	Promoter (1-2kb)	-1725	EES17776	macs2out/SbTF31_1_peaks.narrowPeak|macs2out/SbTF31_2_peaks.narrowPeak	2	5879433	543	85	44.5603	6.92454	41.3322	SbTF31_1_peak_69301	9:5879018-5879586	569	5879443	86	45.0896	6.98201	41.8182	SbTF31_2_peak_69899	9:5879034-5879550	517	5879424	85	44.031	6.86707	40.8462	SORBI_3009G057600	B3:B3 DNA binding domain	[GO:0003677:DNA binding:molecular_function]|[GO:0005634:nucleus:cellular_component]	--	--
Merged-1-75011032-2	1:75010816-75011232	Promoter (<=1kb)	-460	OQU93100	macs2out/SbTF31_1_peaks.narrowPeak|macs2out/SbTF31_2_peaks.narrowPeak	2	75010991	398	93	48.6567	6.92197	45.3058	SbTF31_1_peak_8352	1:75010816-75011232	417	75010995	81	37.8753	6.03457	34.9643	SbTF31_2_peak_8566	1:75010852-75011231	380	75010988	106	59.4381	7.80937	55.6472	SORBI_3001G477700	ANAPC4_WD40:Anaphase-promoting complex subunit 4 WD40 domain	[GO:0009738:abscisic acid-activated signaling pathway:biological_process]|[GO:0009788:negative regulation of abscisic acid-activated signaling pathway:biological_process]|[GO:0045717:negative regulation of fatty acid biosynthetic process:biological_process]|[GO:0016567:protein ubiquitination:biological_process]|[GO:0047484:regulation of response to osmotic stress:biological_process]|[GO:1901000:r…	--	--
Merged-2-56442694-2	2:56442409-56442967	Promoter (1-2kb)	-1528	OQU89393	macs2out/SbTF31_1_peaks.narrowPeak|macs2out/SbTF31_2_peaks.narrowPeak	2	56442651	542	94	48.6257	6.91699	45.2292	SbTF31_1_peak_22093	2:56442438-56442967	530	56442593	85	42.7517	6.62103	39.5937	SbTF31_2_peak_22443	2:56442409-56442962	554	56442709	103	54.4998	7.21295	50.8647	SORBI_3002G182601	-	--	--	--
Merged-super_31-61166-2	super_31:60363-61986	Promoter (<=1kb)	-406	OQU75663	macs2out/SbTF31_1_peaks.narrowPeak|macs2out/SbTF31_2_peaks.narrowPeak	2	61308	1605	86	44.9504	6.91018	41.706	SbTF31_1_peak_75119	super_31:60363-61986	1624	61318	83	43.4312	6.93371	40.2394	SbTF31_2_peak_75800	super_31:60366-61952	1587	61298	90	46.4697	6.88665	43.1726	SORBI_3K028900	-	--	--	--
Merged-4-63256877-2	4:63256559-63257138	Promoter (1-2kb)	-1321	OQU85685	macs2out/SbTF31_1_peaks.narrowPeak|macs2out/SbTF31_2_peaks.narrowPeak	2	63257002	519	90	46.6706	6.90841	43.355	SbTF31_1_peak_39837	4:63256678-63257135	458	63256995	84	41.5364	6.47612	38.437	SbTF31_2_peak_40203	4:63256559-63257138	580	63257009	96	51.8048	7.34071	48.2729	SORBI_3004G291900	SYMPK_PTA1_N:Symplekin/PTA1 N-terminal	[GO:0006397:mRNA processing:biological_process]|[GO:0005737:cytoplasm:cellular_component]|[GO:0097165:nuclear stress granule:cellular_component]	[K06100:SYMPK; symplekin]	[03015 mRNA surveillance pathway [PATH:ko03015];04530 Tight junction [PATH:ko04530];03021 Transcription machinery [BR:ko03021];03019 Messenger RNA biogenesis [BR:ko03019]]
Merged-7-28590590-2	7:28590164-28591018	Promoter (1-2kb)	-1854	KXG24945	macs2out/SbTF31_1_peaks.narrowPeak|macs2out/SbTF31_2_peaks.narrowPeak	2	28590521	852	111	56.4393	6.90814	52.7253	SbTF31_1_peak_58222	7:28590164-28591014	851	28590508	109	54.8539	6.80843	51.1768	SbTF31_2_peak_58741	7:28590165-28591018	854	28590534	113	58.0248	7.00785	54.2739	SORBI_3007G103100	Med14:Mediator complex subunit MED14	[GO:0003712:transcription coregulator activity:molecular_function]|[GO:0009631:cold acclimation:biological_process]|[GO:0007275:multicellular organism development:biological_process]|[GO:0008284:positive regulation of cell population proliferation:biological_process]|[GO:0040008:regulation of growth:biological_process]|[GO:0006357:regulation of transcription by RNA polymerase II:biological_proces…	--	--
Merged-4-5735667-2	4:5735451-5735877	Promoter (1-2kb)	-1303	KXG29649	macs2out/SbTF31_1_peaks.narrowPeak|macs2out/SbTF31_2_peaks.narrowPeak	2	5735737	414	86	44.9783	6.90533	41.7365	SbTF31_1_peak_33680	4:5735470-5735870	401	5735731	82	41.1661	6.5769	38.0862	SbTF31_2_peak_34095	4:5735451-5735877	427	5735744	91	48.7905	7.23376	45.3868	SORBI_3004G071000	ADH_N:Alcohol dehydrogenase GroES-like domain	[GO:0045551:cinnamyl-alcohol dehydrogenase activity:molecular_function]|[GO:0052747:sinapyl alcohol dehydrogenase activity:molecular_function]|[GO:0008270:zinc ion binding:molecular_function]|[GO:0009809:lignin biosynthetic process:biological_process]	--	--
Merged-9-50439526-2	9:50438946-50440108	Promoter (<=1kb)	-266	OQU78065	macs2out/SbTF31_1_peaks.narrowPeak|macs2out/SbTF31_2_peaks.narrowPeak	2	50439693	1152	114	58.1803	6.9021	54.4524	SbTF31_1_peak_73653	9:50438946-50440097	1152	50439660	105	50.9523	6.48645	47.4261	SbTF31_2_peak_74322	9:50438956-50440108	1153	50439727	124	65.4082	7.31776	61.4787	SORBI_3009G147450	MULE:MULE transposase domain	[GO:0008270:zinc ion binding:molecular_function]|[GO:0006355:regulation of transcription, DNA-templated:biological_process]|[GO:0005634:nucleus:cellular_component]	--	--
Merged-1-77416097-2	1:77415936-77416248	Promoter (1-2kb)	-1831	OQU93244	macs2out/SbTF31_1_peaks.narrowPeak|macs2out/SbTF31_2_peaks.narrowPeak	2	77416118	300	82	42.8055	6.90027	39.6623	SbTF31_1_peak_8647	1:77415936-77416247	312	77416112	84	44.432	7.03962	41.1916	SbTF31_2_peak_8866	1:77415960-77416248	289	77416124	80	41.1789	6.76091	38.133	SORBI_3001G506066	GATA:GATA zinc finger	[GO:0003700:DNA-binding transcription factor activity:molecular_function]|[GO:0043565:sequence-specific DNA binding:molecular_function]|[GO:0008270:zinc ion binding:molecular_function]|[GO:0030154:cell differentiation:biological_process]|[GO:0005634:nucleus:cellular_component]	--	--
Merged-8-1048604-2	8:1048301-1048911	Promoter (1-2kb)	-1520	EES16519	macs2out/SbTF31_1_peaks.narrowPeak|macs2out/SbTF31_2_peaks.narrowPeak	2	1048771	607	90	46.5254	6.89998	43.2081	SbTF31_1_peak_61992	8:1048302-1048911	610	1048769	91	48.8314	7.24156	45.3927	SbTF31_2_peak_62551	8:1048301-1048905	605	1048773	89	44.2194	6.55839	41.0235	SORBI_3008G012400	LeuA_dimer:LeuA allosteric (dimerisation) domain	[GO:0003852:2-isopropylmalate synthase activity:molecular_function]|[GO:0009098:leucine biosynthetic process:biological_process]	[K01649:leuA, IMS; 2-isopropylmalate synthase]	[00620 Pyruvate metabolism [PATH:ko00620];00290 Valine, leucine and isoleucine biosynthesis [PATH:ko00290]]
Merged-7-1661086-2	7:1660867-1661302	Promoter (1-2kb)	-1947	KXG24274	macs2out/SbTF31_1_peaks.narrowPeak|macs2out/SbTF31_2_peaks.narrowPeak	2	1661068	427	91	47.3143	6.8996	43.9715	SbTF31_1_peak_55167	7:1660867-1661297	431	1661060	86	41.9188	6.38281	38.8017	SbTF31_2_peak_55649	7:1660879-1661302	424	1661076	97	52.7098	7.41639	49.1413	SORBI_3007G018100	NAM:No apical meristem (NAM) protein	[GO:0003677:DNA binding:molecular_function]|[GO:0003700:DNA-binding transcription factor activity:molecular_function]|[GO:0010047:fruit dehiscence:biological_process]|[GO:0009834:plant-type secondary cell wall biogenesis:biological_process]|[GO:0045893:positive regulation of transcription, DNA-templated:biological_process]|[GO:0005634:nucleus:cellular_component]	--	--
Merged-4-64389296-2	4:64389136-64389445	Promoter (<=1kb)	-720	EES05842	macs2out/SbTF31_1_peaks.narrowPeak|macs2out/SbTF31_2_peaks.narrowPeak	2	64389287	290	77	40.671	6.89926	37.6512	SbTF31_1_peak_39969	4:64389167-64389445	279	64389291	68	32.8533	6.12831	30.2048	SbTF31_2_peak_40328	4:64389136-64389436	301	64389284	86	48.4887	7.67022	45.0977	SORBI_3004G305400	F-box_5:F-box	[GO:0010011:auxin binding:molecular_function]|[GO:0000822:inositol hexakisphosphate binding:molecular_function]|[GO:0009734:auxin-activated signaling pathway:biological_process]|[GO:0016567:protein ubiquitination:biological_process]|[GO:0031146:SCF-dependent proteasomal ubiquitin-dependent protein catabolic process:biological_process]|[GO:0005634:nucleus:cellular_component]|[GO:0019005:SCF ubiqui…	[K14485:TIR1; transport inhibitor response 1]	[04075 Plant hormone signal transduction [PATH:ko04075];04121 Ubiquitin system [BR:ko04121]]
Merged-2-64769955-2	2:64769534-64770381	Promoter (<=1kb)	-768	EER97037	macs2out/SbTF31_1_peaks.narrowPeak|macs2out/SbTF31_2_peaks.narrowPeak	2	64769867	784	93	48.4689	6.89745	45.118	SbTF31_1_peak_22980	2:64769594-64770314	721	64769871	105	58.5164	7.73715	54.7276	SbTF31_2_peak_23341	2:64769534-64770381	848	64769864	82	38.4213	6.05774	35.5085	SORBI_3002G262700	RRM_1:RNA recognition motif. (a.k.a. RRM, RBD, or RNP domain)	[GO:0003729:mRNA binding:molecular_function]|[GO:0017069:snRNA binding:molecular_function]|[GO:0000398:mRNA splicing, via spliceosome:biological_process]|[GO:0016607:nuclear speck:cellular_component]|[GO:0005634:nucleus:cellular_component]|[GO:0034693:U11/U12 snRNP:cellular_component]|[GO:0005689:U12-type spliceosomal complex:cellular_component]	[K13155:SNRNP35; U11/U12 small nuclear ribonucleoprotein 35 kDa protein]	[03041 Spliceosome [BR:ko03041]]
Merged-6-59918035-2	6:59917798-59918274	Promoter (1-2kb)	-1364	KXG27425	macs2out/SbTF31_1_peaks.narrowPeak|macs2out/SbTF31_2_peaks.narrowPeak	2	59917983	461	99	50.9589	6.89536	47.4481	SbTF31_1_peak_54779	6:59917798-59918274	477	59917969	103	52.4277	6.8665	48.8422	SbTF31_2_peak_55254	6:59917813-59918258	446	59917998	96	49.4901	6.92423	46.054	SORBI_3006G265200	Prok-RING_4:Prokaryotic RING finger family 4	[GO:0051087:chaperone binding:molecular_function]|[GO:0030544:Hsp70 protein binding:molecular_function]|[GO:0050750:low-density lipoprotein particle receptor binding:molecular_function]|[GO:0005737:cytoplasm:cellular_component]	--	--
Merged-8-1953973-1	8:1953761-1954185	Promoter (1-2kb)	-1888	KXG22886	macs2out/SbTF31_2_peaks.narrowPeak	1	1954043	425	83	43.1998	6.88742	40.0542	NA	NA	NA	NA	NA	NA	NA	NA	SbTF31_2_peak_62669	8:1953761-1954185	425	1954043	83	43.1998	6.88742	40.0542	SORBI_3008G022200	zf-CCCH:Zinc finger C-x8-C-x5-C-x3-H type (and similar)	[GO:0003677:DNA binding:molecular_function]|[GO:0046872:metal ion binding:molecular_function]|[GO:0003723:RNA binding:molecular_function]	--	--
Merged-4-6509757-2	4:6509371-6510136	Promoter (<=1kb)	-826	OQU84565	macs2out/SbTF31_1_peaks.narrowPeak|macs2out/SbTF31_2_peaks.narrowPeak	2	6509750	758	102	52.2739	6.8797	48.7592	SbTF31_1_peak_33782	4:6509386-6510136	751	6509985	91	43.5449	6.28381	40.3487	SbTF31_2_peak_34191	4:6509371-6510136	766	6509516	113	61.003	7.47559	57.1697	SORBI_3004G078900	Abhydrolase_1:alpha/beta hydrolase fold	[GO:0005576:extracellular region:cellular_component]	--	--
Merged-2-67891362-2	2:67891142-67891590	Promoter (<=1kb)	-464	EER99384	macs2out/SbTF31_1_peaks.narrowPeak|macs2out/SbTF31_2_peaks.narrowPeak	2	67891349	432	110	56.0065	6.87947	52.3068	SbTF31_1_peak_23340	2:67891142-67891566	425	67891362	113	56.9322	6.84206	53.188	SbTF31_2_peak_23672	2:67891152-67891590	439	67891336	108	55.0808	6.91688	51.4256	SORBI_3002G302800	PRONE:PRONE (Plant-specific Rop nucleotide exchanger)	GO:0005089	--	--
Merged-9-1063914-2	9:1063409-1064179	Promoter (1-2kb)	-1854	EES17566	macs2out/SbTF31_1_peaks.narrowPeak|macs2out/SbTF31_2_peaks.narrowPeak	2	1064041	515	79	41.526	6.87801	38.4493	SbTF31_1_peak_68665	9:1063409-1064164	756	1064026	77	38.2353	6.43845	35.3047	SbTF31_2_peak_69265	9:1063905-1064179	275	1064057	82	44.8167	7.31757	41.5939	SORBI_3009G012100	Chitin_bind_1:Chitin recognition protein	[GO:0008061:chitin binding:molecular_function]|[GO:0004568:chitinase activity:molecular_function]|[GO:0016998:cell wall macromolecule catabolic process:biological_process]|[GO:0006032:chitin catabolic process:biological_process]|[GO:0050832:defense response to fungus:biological_process]|[GO:0000272:polysaccharide catabolic process:biological_process]	[K20547:CHIB; basic endochitinase B]	[00520 Amino sugar and nucleotide sugar metabolism [PATH:ko00520];04016 MAPK signaling pathway - plant [PATH:ko04016]]
Merged-8-14658867-2	8:14658384-14659340	Promoter (1-2kb)	-1349	KXG23311	macs2out/SbTF31_1_peaks.narrowPeak|macs2out/SbTF31_2_peaks.narrowPeak	2	14658692	910	86	44.7696	6.87174	41.5343	SbTF31_1_peak_63533	8:14658384-14659303	920	14658679	84	42.743	6.70666	39.5855	SbTF31_2_peak_64147	8:14658441-14659340	900	14658706	89	46.7963	7.03683	43.483	SORBI_3008G082100	-	--	--	--
Merged-7-5100423-2	7:5100058-5100805	Promoter (1-2kb)	-1942	OQU79948	macs2out/SbTF31_1_peaks.narrowPeak|macs2out/SbTF31_2_peaks.narrowPeak	2	5100216	725	91	46.8697	6.87024	43.5388	SbTF31_1_peak_55594	7:5100058-5100766	709	5100213	94	49.7738	7.14623	46.2952	SbTF31_2_peak_56054	7:5100064-5100805	742	5100219	88	43.9655	6.59424	40.7824	SORBI_3007G050300	zf-CCCH_2:RNA-binding, Nab2-type zinc finger	[GO:0003677:DNA binding:molecular_function]|[GO:0046872:metal ion binding:molecular_function]	--	--
Merged-2-7538320-2	2:7538106-7538508	Promoter (<=1kb)	-625	OQU88672	macs2out/SbTF31_1_peaks.narrowPeak|macs2out/SbTF31_2_peaks.narrowPeak	2	7538352	358	96	50.2526	6.86951	46.9324	SbTF31_1_peak_16836	2:7538106-7538490	385	7538352	77	33.4409	5.51799	30.7608	SbTF31_2_peak_17146	2:7538177-7538508	332	7538353	116	67.0643	8.22102	63.104	SORBI_3002G073250	-	--	--	--
Merged-1-2954520-2	1:2954247-2954820	Promoter (1-2kb)	-1664	EER90652	macs2out/SbTF31_1_peaks.narrowPeak|macs2out/SbTF31_2_peaks.narrowPeak	2	2954481	541	86	44.9079	6.86659	41.6855	SbTF31_1_peak_374	1:2954253-2954820	568	2954479	95	52.4621	7.55641	48.8752	SbTF31_2_peak_390	1:2954247-2954761	515	2954484	78	37.3537	6.17677	34.4959	SORBI_3001G039700	Med26:TFIIS helical bundle-like domain	[GO:0003746:translation elongation factor activity:molecular_function]|[GO:0008270:zinc ion binding:molecular_function]|[GO:0009910:negative regulation of flower development:biological_process]|[GO:0034243:regulation of transcription elongation from RNA polymerase II promoter:biological_process]|[GO:0009739:response to gibberellin:biological_process]|[GO:0010162:seed dormancy process:biological_p…	--	--
Merged-6-56924153-2	6:56923810-56924486	Promoter (1-2kb)	-1577	OQU82377	macs2out/SbTF31_1_peaks.narrowPeak|macs2out/SbTF31_2_peaks.narrowPeak	2	56923959	653	84	43.8203	6.86569	40.6315	SbTF31_1_peak_54429	6:56923844-56924473	630	56923978	81	40.8987	6.6131	37.833	SbTF31_2_peak_54912	6:56923810-56924486	677	56923941	88	46.7418	7.11827	43.43	SORBI_3006G223101	Rx_N:Rx N-terminal domain	[GO:0043531:ADP binding:molecular_function]|[GO:0005524:ATP binding:molecular_function]|[GO:0006952:defense response:biological_process]	--	--
Merged-1-6121155-2	1:6120966-6121353	Promoter (1-2kb)	-1937	EER93401	macs2out/SbTF31_1_peaks.narrowPeak|macs2out/SbTF31_2_peaks.narrowPeak	2	6121089	377	98	50.0568	6.86008	46.5821	SbTF31_1_peak_767	1:6120969-6121335	367	6121086	97	48.6199	6.69363	45.1907	SbTF31_2_peak_790	1:6120966-6121353	388	6121092	99	51.4937	7.02652	47.9734	SORBI_3001G079600	FR47:FR47-like protein	[GO:0008080:N-acetyltransferase activity:molecular_function]|[GO:0016747:transferase activity, transferring acyl groups other than amino-acyl groups:molecular_function]	--	--
Merged-3-50823358-2	3:50823173-50823543	Promoter (<=1kb)	-623	OQU87013	macs2out/SbTF31_1_peaks.narrowPeak|macs2out/SbTF31_2_peaks.narrowPeak	2	50823366	366	98	50.0436	6.85811	46.5706	SbTF31_1_peak_30063	3:50823173-50823543	371	50823368	99	50.3473	6.83023	46.8462	SbTF31_2_peak_30476	3:50823179-50823540	362	50823364	97	49.74	6.88599	46.295	SORBI_3003G188801	zf-CCHC:Zinc knuckle	--	--	--
Merged-10-41354751-2	10:41354416-41355091	Promoter (1-2kb)	-1085	EER89796	macs2out/SbTF31_1_peaks.narrowPeak|macs2out/SbTF31_2_peaks.narrowPeak	2	41354752	638	76	40.0707	6.85649	37.0665	SbTF31_1_peak_13523	10:41354416-41355091	676	41354782	72	36.2298	6.48357	33.4031	SbTF31_2_peak_13819	10:41354449-41355049	601	41354723	81	43.9115	7.22941	40.7298	SORBI_3010G146000	Glyco_trans_2_3:Glycosyl transferase family group 2	[GO:0016760:cellulose synthase (UDP-forming) activity:molecular_function]|[GO:0051753:mannan synthase activity:molecular_function]|[GO:0071555:cell wall organization:biological_process]|[GO:0030244:cellulose biosynthetic process:biological_process]|[GO:0009833:plant-type primary cell wall biogenesis:biological_process]|[GO:0005794:Golgi apparatus:cellular_component]|[GO:0000139:Golgi membrane:cel…	--	--
Merged-4-37921073-2	4:37920825-37921320	Promoter (<=1kb)	-356	OQU84885	macs2out/SbTF31_1_peaks.narrowPeak|macs2out/SbTF31_2_peaks.narrowPeak	2	37920983	479	90	46.7769	6.85584	43.5427	SbTF31_1_peak_36758	4:37920844-37921306	463	37920997	76	32.6662	5.44725	30.0268	SbTF31_2_peak_37146	4:37920825-37921320	496	37920970	104	60.8875	8.26443	57.0585	SORBI_3004G137500	-	--	--	--
Merged-9-56875393-2	9:56875240-56875547	Promoter (<=1kb)	-309	EES18658	macs2out/SbTF31_1_peaks.narrowPeak|macs2out/SbTF31_2_peaks.narrowPeak	2	56875382	291	76	40.0662	6.85553	37.0637	SbTF31_1_peak_74462	9:56875256-56875529	274	56875375	72	36.2298	6.48357	33.4031	SbTF31_2_peak_75127	9:56875240-56875547	308	56875390	81	43.9025	7.22749	40.7243	SORBI_3009G227400	Ribosomal_L37ae:Ribosomal L37ae protein family	[GO:0046872:metal ion binding:molecular_function]|[GO:0003735:structural constituent of ribosome:molecular_function]|[GO:0006412:translation:biological_process]|[GO:0005840:ribosome:cellular_component]	[K02921:RP-L37Ae, RPL37A; large subunit ribosomal protein L37Ae]	[03010 Ribosome [PATH:ko03010];05171 Coronavirus disease - COVID-19 [PATH:ko05171];03011 Ribosome [BR:ko03011]]
Merged-5-5791052-2	5:5790848-5791343	Promoter (<=1kb)	-909	KXG27876	macs2out/SbTF31_1_peaks.narrowPeak|macs2out/SbTF31_2_peaks.narrowPeak	2	5790997	390	99	50.9599	6.83822	47.5192	SbTF31_1_peak_41307	5:5790867-5791343	477	5790997	87	40.2544	6.0106	37.2218	SbTF31_2_peak_41618	5:5790848-5791150	303	5790997	112	61.6653	7.66584	57.8166	SORBI_3005G057100	-	--	--	--
Merged-2-58725308-2	2:58725131-58725483	Promoter (<=1kb)	-385	EER98884	macs2out/SbTF31_1_peaks.narrowPeak|macs2out/SbTF31_2_peaks.narrowPeak	2	58725288	345	85	43.8897	6.83757	40.6953	SbTF31_1_peak_22326	2:58725141-58725483	343	58725304	87	45.7696	7.02218	42.4677	SbTF31_2_peak_22677	2:58725131-58725478	348	58725273	83	42.0097	6.65296	38.9228	SORBI_3002G198000	Crr6:Chlororespiratory reduction 6	[GO:0010275:NAD(P)H dehydrogenase complex assembly:biological_process]|[GO:0009507:chloroplast:cellular_component]|[GO:0009570:chloroplast stroma:cellular_component]|[GO:0009535:chloroplast thylakoid membrane:cellular_component]|[GO:0005829:cytosol:cellular_component]	--	--
Merged-1-56673739-2	1:56673267-56674212	Promoter (1-2kb)	-1294	KXG38867	macs2out/SbTF31_1_peaks.narrowPeak|macs2out/SbTF31_2_peaks.narrowPeak	2	56674034	925	85	44.078	6.83677	40.8931	SbTF31_1_peak_6137	1:56673288-56674212	925	56674037	94	51.9273	7.55016	48.3592	SbTF31_2_peak_6308	1:56673267-56674192	926	56674031	76	36.2288	6.12338	33.4271	SORBI_3001G289900	PCC:Plants and Prokaryotes Conserved (PCC) domain	[GO:0003680:minor groove of adenine-thymine-rich DNA binding:molecular_function]|[GO:0005829:cytosol:cellular_component]|[GO:0005634:nucleus:cellular_component]	--	--
Merged-10-3070050-2	10:3069826-3070459	Promoter (1-2kb)	-1551	EER87852	macs2out/SbTF31_1_peaks.narrowPeak|macs2out/SbTF31_2_peaks.narrowPeak	2	3069947	449	83	43.2678	6.83282	40.1123	SbTF31_1_peak_9477	10:3069826-3070459	634	3069941	90	49.22	7.4118	45.7656	SbTF31_2_peak_9712	10:3069827-3070091	265	3069953	77	37.3156	6.25385	34.459	SORBI_3010G038500	Lipase_GDSL:GDSL-like Lipase/Acylhydrolase	[GO:0016788:hydrolase activity, acting on ester bonds:molecular_function]|[GO:0016042:lipid catabolic process:biological_process]|[GO:0048046:apoplast:cellular_component]	--	--
Merged-4-54244458-2	4:54244315-54244595	Promoter (1-2kb)	-1528	EES07035	macs2out/SbTF31_1_peaks.narrowPeak|macs2out/SbTF31_2_peaks.narrowPeak	2	54244459	270	83	43.2914	6.83137	40.1414	SbTF31_1_peak_38728	4:54244315-54244591	277	54244442	76	36.8938	6.25599	34.0357	SbTF31_2_peak_39131	4:54244333-54244595	263	54244476	91	49.6889	7.40675	46.247	SORBI_3004G190600	NAP:Nucleosome assembly protein (NAP)	[GO:0006334:nucleosome assembly:biological_process]|[GO:0005737:cytoplasm:cellular_component]|[GO:0005634:nucleus:cellular_component]	--	--
Merged-5-68744182-2	5:68743908-68744362	Promoter (<=1kb)	-528	OQU83941	macs2out/SbTF31_1_peaks.narrowPeak|macs2out/SbTF31_2_peaks.narrowPeak	2	68744238	344	82	42.4421	6.82857	39.3145	SbTF31_1_peak_47882	5:68744114-68744362	249	68744240	83	43.4312	6.93371	40.2394	SbTF31_2_peak_48208	5:68743908-68744346	439	68744236	81	41.453	6.72344	38.3895	SORBI_3005G202200	CASP_dom:Casparian strip membrane protein domain	[GO:0016021:integral component of membrane:cellular_component]|[GO:0005886:plasma membrane:cellular_component]	--	--
Merged-9-2831822-2	9:2831631-2832030	Promoter (<=1kb)	-163	KXG21219	macs2out/SbTF31_1_peaks.narrowPeak|macs2out/SbTF31_2_peaks.narrowPeak	2	2831826	359	89	45.9834	6.82846	42.697	SbTF31_1_peak_68886	9:2831656-2831974	319	2831810	84	41.8951	6.54404	38.7801	SbTF31_2_peak_69486	9:2831631-2832030	400	2831843	95	50.0717	7.11289	46.6139	SORBI_3009G031800	-	--	--	--
Merged-8-16012044-2	8:16011848-16012273	Promoter (1-2kb)	-1494	EES16932	macs2out/SbTF31_1_peaks.narrowPeak|macs2out/SbTF31_2_peaks.narrowPeak	2	16012053	392	88	45.5066	6.82843	42.2414	SbTF31_1_peak_63692	8:16011848-16012273	426	16012056	93	49.3765	7.16182	45.9154	SbTF31_2_peak_64299	8:16011850-16012207	358	16012051	84	41.6367	6.49504	38.5674	SORBI_3008G083700	zf-C3HC4_3:Zinc finger, C3HC4 type (RING finger)	[GO:0016740:transferase activity:molecular_function]|[GO:0008270:zinc ion binding:molecular_function]|[GO:0016567:protein ubiquitination:biological_process]|[GO:0016021:integral component of membrane:cellular_component]	--	--
Merged-1-71162363-2	1:71162026-71162697	Promoter (<=1kb)	-162	KXG39754	macs2out/SbTF31_1_peaks.narrowPeak|macs2out/SbTF31_2_peaks.narrowPeak	2	71162520	666	92	48.0029	6.82435	44.7379	SbTF31_1_peak_7907	1:71162036-71162697	662	71162524	75	32.8235	5.54739	30.1785	SbTF31_2_peak_8096	1:71162026-71162696	671	71162517	110	63.1824	8.10131	59.2974	SORBI_3001G433000	FAR1:FAR1 DNA-binding domain	[GO:0008270:zinc ion binding:molecular_function]|[GO:0006355:regulation of transcription, DNA-templated:biological_process]|[GO:0005634:nucleus:cellular_component]	--	--
Merged-5-8303131-2	5:8302801-8303365	Promoter (<=1kb)	-248	OQU83069	macs2out/SbTF31_1_peaks.narrowPeak|macs2out/SbTF31_2_peaks.narrowPeak	2	8303196	458	94	48.265	6.82274	44.8905	SbTF31_1_peak_41599	5:8303005-8303355	351	8303188	100	54.8823	7.53994	51.2044	SbTF31_2_peak_41912	5:8302801-8303365	565	8303205	89	41.6477	6.10554	38.5767	SORBI_3005G070700	-	--	--	--
Merged-super_120-5271-2	super_120:5129-5415	Promoter (1-2kb)	-1004	OQU75648	macs2out/SbTF31_1_peaks.narrowPeak|macs2out/SbTF31_2_peaks.narrowPeak	2	5278	277	114	57.6091	6.82059	53.8983	SbTF31_1_peak_74855	super_120:5137-5415	279	5273	123	64.2694	7.22322	60.3442	SbTF31_2_peak_75521	super_120:5129-5404	276	5283	106	50.9487	6.41795	47.4524	SORBI_3K009800	-	[GO:0009658:chloroplast organization:biological_process]|[GO:0009902:chloroplast relocation:biological_process]|[GO:0009507:chloroplast:cellular_component]|[GO:0009707:chloroplast outer membrane:cellular_component]|[GO:0005829:cytosol:cellular_component]	--	--
Merged-1-66311807-2	1:66311655-66311962	Promoter (1-2kb)	-1925	OQU92606	macs2out/SbTF31_1_peaks.narrowPeak|macs2out/SbTF31_2_peaks.narrowPeak	2	66311791	305	82	42.7764	6.81884	39.6788	SbTF31_1_peak_7314	1:66311655-66311962	308	66311795	70	31.2705	5.62602	28.7035	SbTF31_2_peak_7477	1:66311656-66311957	302	66311787	94	54.2823	8.01166	50.6542	SORBI_3001G374301	-	--	--	--
Merged-5-4279730-2	5:4279281-4280177	Promoter (<=1kb)	-581	EES08017	macs2out/SbTF31_1_peaks.narrowPeak|macs2out/SbTF31_2_peaks.narrowPeak	2	4279563	894	76	39.6347	6.81501	36.6463	SbTF31_1_peak_41113	5:4279286-4280177	892	4279564	80	43.2605	7.1941	40.075	SbTF31_2_peak_41463	5:4279281-4280177	897	4279562	72	36.0089	6.43593	33.2176	SORBI_3005G045200	Homeodomain:Homeodomain	[GO:0003677:DNA binding:molecular_function]|[GO:0003700:DNA-binding transcription factor activity:molecular_function]|[GO:0000981:DNA-binding transcription factor activity, RNA polymerase II-specific:molecular_function]|[GO:0046982:protein heterodimerization activity:molecular_function]|[GO:0042803:protein homodimerization activity:molecular_function]|[GO:0000978:RNA polymerase II cis-regulatory …	--	--
Merged-4-7343342-2	4:7342658-7344026	Promoter (1-2kb)	-1361	OQU84610	macs2out/SbTF31_1_peaks.narrowPeak|macs2out/SbTF31_2_peaks.narrowPeak	2	7343533	1365	78	40.8414	6.80708	37.7991	SbTF31_1_peak_33884	4:7342658-7344026	1369	7343181	86	46.5235	7.2664	43.1878	SbTF31_2_peak_34292	4:7342663-7344024	1362	7343885	71	35.1593	6.34777	32.4103	SORBI_3004G087366	-	--	--	--
Merged-5-18949577-2	5:18949353-18949794	Promoter (<=1kb)	-302	EES09660	macs2out/SbTF31_1_peaks.narrowPeak|macs2out/SbTF31_2_peaks.narrowPeak	2	18949520	433	80	41.4162	6.80232	38.3409	SbTF31_1_peak_42779	5:18949353-18949794	442	18949522	84	44.3155	7.01626	41.0815	SbTF31_2_peak_43094	5:18949369-18949792	424	18949519	76	38.5168	6.58839	35.6003	SORBI_3005G104800	Myb_DNA-bind_6:Myb-like DNA-binding domain	[GO:0000981:DNA-binding transcription factor activity, RNA polymerase II-specific:molecular_function]|[GO:0000978:RNA polymerase II cis-regulatory region sequence-specific DNA binding:molecular_function]|[GO:0006355:regulation of transcription, DNA-templated:biological_process]|[GO:0005634:nucleus:cellular_component]	--	--
Merged-7-37778763-2	7:37778348-37779145	Promoter (<=1kb)	-365	OQU80291	macs2out/SbTF31_1_peaks.narrowPeak|macs2out/SbTF31_2_peaks.narrowPeak	2	37778803	749	105	53.1279	6.80226	49.5812	SbTF31_1_peak_58723	7:37778348-37779131	784	37778801	114	61.061	7.40552	57.2068	SbTF31_2_peak_59254	7:37778431-37779145	715	37778805	96	45.1948	6.199	41.9556	SORBI_3007G106050	-	--	--	--
Merged-6-59476087-2	6:59475709-59476471	Promoter (1-2kb)	-1793	KXG27291	macs2out/SbTF31_1_peaks.narrowPeak|macs2out/SbTF31_2_peaks.narrowPeak	2	59476309	749	77	39.9755	6.79918	36.9719	SbTF31_1_peak_54729	6:59475718-59476452	735	59476295	76	39.7005	6.83884	36.6952	SbTF31_2_peak_55208	6:59475709-59476471	763	59476324	78	40.2506	6.75952	37.2486	SORBI_3006G258800	AOX:Alternative oxidase	[GO:0009916:alternative oxidase activity:molecular_function]|[GO:0046872:metal ion binding:molecular_function]|[GO:0102721:ubiquinol:oxygen oxidoreductase activity:molecular_function]|[GO:0010230:alternative respiration:biological_process]|[GO:0016117:carotenoid biosynthetic process:biological_process]|[GO:0009657:plastid organization:biological_process]|[GO:0009535:chloroplast thylakoid membrane…	--	--
Merged-7-63030493-2	7:63030281-63030720	Promoter (1-2kb)	-1139	OQU80860	macs2out/SbTF31_1_peaks.narrowPeak|macs2out/SbTF31_2_peaks.narrowPeak	2	63030430	425	81	41.9186	6.79839	38.8293	SbTF31_1_peak_61584	7:63030282-63030720	439	63030430	75	36.8052	6.32619	33.9511	SbTF31_2_peak_62153	7:63030281-63030691	411	63030430	87	47.0321	7.27059	43.7076	SORBI_3007G199300	BTB:BTB/POZ domain	[GO:0042802:identical protein binding:molecular_function]|[GO:0071472:cellular response to salt stress:biological_process]|[GO:0042631:cellular response to water deprivation:biological_process]|[GO:0016567:protein ubiquitination:biological_process]|[GO:0006970:response to osmotic stress:biological_process]|[GO:0005634:nucleus:cellular_component]	--	--
Merged-1-5457469-2	1:5457099-5457842	Promoter (1-2kb)	-1318	EER90803	macs2out/SbTF31_1_peaks.narrowPeak|macs2out/SbTF31_2_peaks.narrowPeak	2	5457308	697	93	47.5757	6.79565	44.2105	SbTF31_1_peak_686	1:5457099-5457793	695	5457335	89	45.9409	6.8752	42.6327	SbTF31_2_peak_705	1:5457143-5457842	700	5457281	98	49.2105	6.71609	45.7884	SORBI_3001G071700	Pkinase:Protein kinase domain	[GO:0005524:ATP binding:molecular_function]|[GO:0004672:protein kinase activity:molecular_function]|[GO:0004674:protein serine/threonine kinase activity:molecular_function]|[GO:0009738:abscisic acid-activated signaling pathway:biological_process]|[GO:0019722:calcium-mediated signaling:biological_process]|[GO:0048364:root development:biological_process]|[GO:0009845:seed germination:biological_proc…	--	--
Merged-8-11567205-2	8:11566846-11567569	Promoter (1-2kb)	-1222	OQU78950	macs2out/SbTF31_1_peaks.narrowPeak|macs2out/SbTF31_2_peaks.narrowPeak	2	11566966	718	87	44.7475	6.78521	41.5111	SbTF31_1_peak_63162	8:11566846-11567569	724	11566956	84	43.5604	6.86629	40.3622	SbTF31_2_peak_63787	8:11566848-11567559	712	11566976	91	45.9346	6.70413	42.66	SORBI_3008G076800	OST-HTH:OST-HTH/LOTUS domain	[GO:1905762:CCR4-NOT complex binding:molecular_function]|[GO:1903231:mRNA binding involved in posttranscriptional gene silencing:molecular_function]|[GO:0006302:double-strand break repair:biological_process]|[GO:0007143:female meiotic nuclear division:biological_process]|[GO:0010923:negative regulation of phosphatase activity:biological_process]|[GO:0048477:oogenesis:biological_process]|[GO:00164…	--	--
Merged-1-9326705-2	1:9326459-9326927	Promoter (1-2kb)	-1597	EER91015	macs2out/SbTF31_1_peaks.narrowPeak|macs2out/SbTF31_2_peaks.narrowPeak	2	9326728	441	112	56.1255	6.78324	52.4399	SbTF31_1_peak_1179	1:9326511-9326924	414	9326723	117	60.4633	7.08855	56.6225	SbTF31_2_peak_1212	1:9326459-9326927	469	9326733	107	51.7876	6.47793	48.2573	SORBI_3001G120000	FKBP_C:FKBP-type peptidyl-prolyl cis-trans isomerase	[GO:0003755:peptidyl-prolyl cis-trans isomerase activity:molecular_function]|[GO:0009507:chloroplast:cellular_component]|[GO:0009543:chloroplast thylakoid lumen:cellular_component]|[GO:0009535:chloroplast thylakoid membrane:cellular_component]|[GO:0005634:nucleus:cellular_component]	--	--
Merged-2-74529993-2	2:74529792-74530192	Promoter (<=1kb)	-211	OQU90343	macs2out/SbTF31_1_peaks.narrowPeak|macs2out/SbTF31_2_peaks.narrowPeak	2	74529969	396	105	53.1574	6.78282	49.5875	SbTF31_1_peak_24151	2:74529800-74530192	393	74529992	112	58.9081	7.21988	55.1091	SbTF31_2_peak_24508	2:74529792-74530190	399	74529947	99	47.4067	6.34576	44.0659	SORBI_3002G392550	-	--	--	--
Merged-8-260446-2	8:260252-260645	Promoter (1-2kb)	-1167	EES16484	macs2out/SbTF31_1_peaks.narrowPeak|macs2out/SbTF31_2_peaks.narrowPeak	2	260447	386	102	51.4594	6.77827	47.9367	SbTF31_1_peak_61899	8:260252-260633	382	260454	106	55.0535	7.06457	51.3714	SbTF31_2_peak_62451	8:260256-260645	390	260441	98	47.8653	6.49196	44.5019	SORBI_3008G002950	Trypsin_2:Trypsin-like peptidase domain	--	--	--
Merged-2-32086044-2	2:32085859-32086248	Promoter (1-2kb)	-1681	EER98588	macs2out/SbTF31_1_peaks.narrowPeak|macs2out/SbTF31_2_peaks.narrowPeak	2	32086014	369	105	53.0566	6.7699	49.4804	SbTF31_1_peak_19656	2:32085862-32086209	348	32086009	96	47.7628	6.62532	44.371	SbTF31_2_peak_19960	2:32085859-32086248	390	32086020	115	58.3505	6.91448	54.5897	SORBI_3002G147400	-	[GO:0003677:DNA binding:molecular_function]|[GO:0003700:DNA-binding transcription factor activity:molecular_function]|[GO:0007623:circadian rhythm:biological_process]|[GO:0042753:positive regulation of circadian rhythm:biological_process]|[GO:0005634:nucleus:cellular_component]	--	--
Merged-3-60360046-2	3:60359821-60360269	Promoter (<=1kb)	-535	KXG33181	macs2out/SbTF31_1_peaks.narrowPeak|macs2out/SbTF31_2_peaks.narrowPeak	2	60359970	433	75	39.1583	6.76865	36.1974	SbTF31_1_peak_31233	3:60359840-60360257	418	60359970	73	37.0889	6.57239	34.2169	SbTF31_2_peak_31616	3:60359821-60360269	449	60359971	78	41.2277	6.96492	38.1778	SORBI_3003G266900	Branch:Core-2/I-Branching enzyme	[GO:0016757:transferase activity, transferring glycosyl groups:molecular_function]|[GO:0030244:cellulose biosynthetic process:biological_process]|[GO:0009664:plant-type cell wall organization:biological_process]|[GO:0000139:Golgi membrane:cellular_component]|[GO:0016021:integral component of membrane:cellular_component]	--	--
Merged-5-59761449-2	5:59761022-59761887	Promoter (<=1kb)	-239	KXG28586	macs2out/SbTF31_1_peaks.narrowPeak|macs2out/SbTF31_2_peaks.narrowPeak	2	59761519	828	95	48.3611	6.76793	44.9601	SbTF31_1_peak_46805	5:59761022-59761887	866	59761510	94	46.062	6.48872	42.7445	SbTF31_2_peak_47147	5:59761050-59761839	790	59761529	97	50.6602	7.04714	47.1758	SORBI_3005G140600	-	--	--	--
Merged-7-1757205-2	7:1757027-1757382	Promoter (1-2kb)	-1633	EES13259	macs2out/SbTF31_1_peaks.narrowPeak|macs2out/SbTF31_2_peaks.narrowPeak	2	1757218	345	103	52.078	6.76766	48.5285	SbTF31_1_peak_55180	7:1757039-1757373	335	1757220	100	48.5168	6.45317	45.0927	SbTF31_2_peak_55664	7:1757027-1757382	356	1757217	107	55.6391	7.08214	51.9643	SORBI_3007G018400	VPS13_mid_rpt:Repeating coiled region of VPS13	[GO:0019538:protein metabolic process:biological_process]|[GO:0045053:protein retention in Golgi apparatus:biological_process]|[GO:0006623:protein targeting to vacuole:biological_process]|[GO:0019898:extrinsic component of membrane:cellular_component]|[GO:0031902:late endosome membrane:cellular_component]	--	--
Merged-1-12289198-2	1:12288983-12289413	Promoter (1-2kb)	-1840	KXG37932	macs2out/SbTF31_1_peaks.narrowPeak|macs2out/SbTF31_2_peaks.narrowPeak	2	12289139	426	83	42.9168	6.76631	39.7745	SbTF31_1_peak_1577	1:12288988-12289413	426	12289128	90	47.9952	7.17432	44.5932	SbTF31_2_peak_1612	1:12288983-12289408	426	12289150	77	37.8383	6.35829	34.9558	SORBI_3001G153000	-	--	--	--
Merged-5-68709936-2	5:68709810-68710068	Promoter (<=1kb)	-258	OQU83939	macs2out/SbTF31_1_peaks.narrowPeak|macs2out/SbTF31_2_peaks.narrowPeak	2	68709946	251	77	40.6121	6.76298	37.6214	SbTF31_1_peak_47876	5:68709813-68710056	244	68709946	63	28.1064	5.53808	25.7083	SbTF31_2_peak_48202	5:68709810-68710068	259	68709946	92	53.1177	7.98789	49.5345	SORBI_3005G201900	FBA_3:F-box associated domain	--	--	--
Merged-1-19488338-2	1:19487980-19488712	Promoter (1-2kb)	-1425	OQU91596	macs2out/SbTF31_1_peaks.narrowPeak|macs2out/SbTF31_2_peaks.narrowPeak	2	19488166	699	96	48.7377	6.75228	45.32	SbTF31_1_peak_2459	1:19487998-19488662	665	19488173	94	47.4023	6.72063	44.0259	SbTF31_2_peak_2516	1:19487980-19488712	733	19488160	99	50.0732	6.78393	46.6141	SORBI_3001G211750	-	--	--	--
Merged-7-17103900-2	7:17103754-17104048	Promoter (<=1kb)	-279	OQU80208	macs2out/SbTF31_1_peaks.narrowPeak|macs2out/SbTF31_2_peaks.narrowPeak	2	17103898	281	81	41.639	6.74741	38.554	SbTF31_1_peak_56933	7:17103754-17104048	295	17103901	86	46.0992	7.18135	42.7797	SbTF31_2_peak_57433	7:17103766-17104033	268	17103896	76	37.1789	6.31347	34.3283	SORBI_3007G094050	-	--	--	--
Merged-4-54536124-2	4:54534493-54537870	Promoter (1-2kb)	-1844	KXG30509	macs2out/SbTF31_1_peaks.narrowPeak|macs2out/SbTF31_2_peaks.narrowPeak	2	54536663	2478	89	45.4028	6.74592	42.1576	SbTF31_1_peak_38768	4:54534493-54536856	2364	54536618	81	38.0958	6.07546	35.174	SbTF31_2_peak_39163	4:54535279-54537870	2592	54536708	97	52.7098	7.41639	49.1413	SORBI_3004G193600	-	--	--	--
Merged-2-59552949-2	2:59552635-59553260	Promoter (<=1kb)	-923	KXG35644	macs2out/SbTF31_1_peaks.narrowPeak|macs2out/SbTF31_2_peaks.narrowPeak	2	59552805	616	93	47.1131	6.74289	43.7709	SbTF31_1_peak_22409	2:59552648-59553253	606	59552828	88	43.6114	6.52954	40.4092	SbTF31_2_peak_22763	2:59552635-59553260	626	59552782	98	50.6147	6.95625	47.1325	SORBI_3002G204100	COX17:Cytochrome C oxidase copper chaperone (COX17)	[GO:0016531:copper chaperone activity:molecular_function]|[GO:0006825:copper ion transport:biological_process]|[GO:0009617:response to bacterium:biological_process]|[GO:0046688:response to copper ion:biological_process]|[GO:0005758:mitochondrial intermembrane space:cellular_component]	[K02260:COX17; cytochrome c oxidase assembly protein subunit 17]	[00190 Oxidative phosphorylation [PATH:ko00190];04714 Thermogenesis [PATH:ko04714];03029 Mitochondrial biogenesis [BR:ko03029]]
Merged-8-6541116-2	8:6540985-6541244	Promoter (<=1kb)	-861	KXG23140	macs2out/SbTF31_1_peaks.narrowPeak|macs2out/SbTF31_2_peaks.narrowPeak	2	6541117	255	86	43.8845	6.7422	40.6933	SbTF31_1_peak_62639	8:6540994-6541244	251	6541127	90	48.1456	7.20317	44.7362	SbTF31_2_peak_63202	8:6540985-6541243	259	6541108	82	39.6233	6.28123	36.6504	SORBI_3008G061500	LRR_8:Leucine rich repeat	--	--	--
Merged-3-71701105-2	3:71700888-71701324	Promoter (1-2kb)	-1328	EES04130	macs2out/SbTF31_1_peaks.narrowPeak|macs2out/SbTF31_2_peaks.narrowPeak	2	71701044	421	97	49.5412	6.74019	46.2187	SbTF31_1_peak_32566	3:71700888-71701307	420	71701050	114	64.578	7.97983	60.6476	SbTF31_2_peak_32928	3:71700903-71701324	422	71701039	80	34.5043	5.50055	31.7898	SORBI_3003G409300	AAA_16:AAA ATPase domain	[GO:0043531:ADP binding:molecular_function]|[GO:0005524:ATP binding:molecular_function]|[GO:0009814:defense response, incompatible interaction:biological_process]|[GO:0009626:plant-type hypersensitive response:biological_process]|[GO:0005737:cytoplasm:cellular_component]|[GO:0005886:plasma membrane:cellular_component]	[K13457:RPM1, RPS3; disease resistance protein RPM1]	[04626 Plant-pathogen interaction [PATH:ko04626]]
Merged-10-778832-2	10:778492-779195	Promoter (1-2kb)	-1539	OQU75712	macs2out/SbTF31_1_peaks.narrowPeak|macs2out/SbTF31_2_peaks.narrowPeak	2	778892	671	89	45.5473	6.73088	42.2916	SbTF31_1_peak_9208	10:778492-779195	704	779046	81	39.0121	6.24755	36.0435	SbTF31_2_peak_9441	10:778502-779140	639	778738	98	52.0825	7.21422	48.5396	SORBI_3010G009466	TPR_2:Tetratricopeptide repeat	[GO:0003729:mRNA binding:molecular_function]	--	--
Merged-5-52595458-2	5:52595259-52595652	Promoter (<=1kb)	-636	EES08512	macs2out/SbTF31_1_peaks.narrowPeak|macs2out/SbTF31_2_peaks.narrowPeak	2	52595410	383	84	42.8976	6.729	39.7559	SbTF31_1_peak_45970	5:52595276-52595648	373	52595409	80	39.5594	6.4375	36.5628	SbTF31_2_peak_46330	5:52595259-52595652	394	52595412	88	46.2357	7.02049	42.949	SORBI_3005G120500	DUF3339:Protein of unknown function (DUF3339)	--	--	--
Merged-4-5670539-2	4:5670181-5670884	Promoter (<=1kb)	-353	OQU84519	macs2out/SbTF31_1_peaks.narrowPeak|macs2out/SbTF31_2_peaks.narrowPeak	2	5670382	682	92	47.0001	6.71829	43.7033	SbTF31_1_peak_33675	4:5670216-5670884	669	5670389	81	37.3681	5.94128	34.4833	SbTF31_2_peak_34089	4:5670181-5670875	695	5670376	104	56.632	7.4953	52.9233	SORBI_3004G070150	-	--	--	--
Merged-1-73465886-2	1:73465748-73466026	Promoter (<=1kb)	-342	KXG39887	macs2out/SbTF31_1_peaks.narrowPeak|macs2out/SbTF31_2_peaks.narrowPeak	2	73465892	258	78	40.5819	6.71699	37.5899	SbTF31_1_peak_8173	1:73465768-73466004	237	73465887	64	28.4232	5.52265	26.0093	SbTF31_2_peak_8379	1:73465748-73466026	279	73465897	92	52.7407	7.91133	49.1705	SORBI_3001G458400	Glyco_hydro_1:Glycosyl hydrolase family 1	[GO:0033907:beta-D-fucosidase activity:molecular_function]|[GO:0004565:beta-galactosidase activity:molecular_function]|[GO:0080083:beta-gentiobiose beta-glucosidase activity:molecular_function]|[GO:0008422:beta-glucosidase activity:molecular_function]|[GO:0080079:cellobiose glucosidase activity:molecular_function]|[GO:0042973:glucan endo-1,3-beta-D-glucosidase activity:molecular_function]|[GO:001…	[K01188:E3.2.1.21; beta-glucosidase]|[K05350:bglB; beta-glucosidase]	[00500 Starch and sucrose metabolism [PATH:ko00500];00460 Cyanoamino acid metabolism [PATH:ko00460];00999 Biosynthesis of various plant secondary metabolites [PATH:ko00999]]|[00500 Starch and sucrose metabolism [PATH:ko00500];00460 Cyanoamino acid metabolism [PATH:ko00460];00946 Degradation of flavonoids [PATH:ko00946];00999 Biosynthesis of various plant secondary metabolites [PATH:ko00999]]
Merged-8-42964992-2	8:42964708-42965275	Promoter (1-2kb)	-1260	OQU79086	macs2out/SbTF31_1_peaks.narrowPeak|macs2out/SbTF31_2_peaks.narrowPeak	2	42964860	559	85	43.537	6.71251	40.3658	SbTF31_1_peak_66226	8:42964708-42965275	568	42964864	91	48.4397	7.16705	45.0202	SbTF31_2_peak_66821	8:42964718-42965267	550	42964857	80	38.6343	6.25797	35.7114	SORBI_3008G093101	-	--	--	--
Merged-6-43075418-2	6:43074981-43075825	Promoter (<=1kb)	-384	OQU81512	macs2out/SbTF31_1_peaks.narrowPeak|macs2out/SbTF31_2_peaks.narrowPeak	2	43075424	813	84	42.7925	6.71202	39.6538	SbTF31_1_peak_52826	6:43075044-43075825	782	43075409	81	40.3114	6.49766	37.2758	SbTF31_2_peak_53274	6:43074981-43075824	844	43075439	87	45.2737	6.92638	42.0318	SORBI_3006G068350	-	--	--	--
Merged-4-58272843-1	4:58272728-58272958	Promoter (<=1kb)	-334	KXG30743	macs2out/SbTF31_2_peaks.narrowPeak	1	58272863	231	79	40.4789	6.71187	37.4626	NA	NA	NA	NA	NA	NA	NA	NA	SbTF31_2_peak_39610	4:58272728-58272958	231	58272863	79	40.4789	6.71187	37.4626	SORBI_3004G234400	HMA:Heavy-metal-associated domain	[GO:0046872:metal ion binding:molecular_function]|[GO:0030001:metal ion transport:biological_process]	--	--
Merged-2-825336-2	2:825190-825478	Promoter (<=1kb)	-497	OQU88314	macs2out/SbTF31_1_peaks.narrowPeak|macs2out/SbTF31_2_peaks.narrowPeak	2	825325	272	87	44.1792	6.70879	40.9817	SbTF31_1_peak_16029	2:825190-825466	277	825321	92	49.9886	7.36929	46.502	SbTF31_2_peak_16317	2:825212-825478	267	825329	82	38.3698	6.04829	35.4615	SORBI_3002G009100	DUF1668:Protein of unknown function (DUF1668)	--	--	--
Merged-3-9434234-2	3:9434024-9434415	Promoter (<=1kb)	-645	OQU86548	macs2out/SbTF31_1_peaks.narrowPeak|macs2out/SbTF31_2_peaks.narrowPeak	2	9434259	346	76	39.3132	6.70629	36.3409	SbTF31_1_peak_25678	3:9434024-9434400	377	9434249	78	40.8766	6.89059	37.8117	SbTF31_2_peak_26068	3:9434100-9434415	316	9434270	75	37.7499	6.522	34.8701	SORBI_3003G104900	Methyltransf_7:SAM dependent carboxyl methyltransferase	[GO:0046872:metal ion binding:molecular_function]|[GO:0008168:methyltransferase activity:molecular_function]|[GO:0032259:methylation:biological_process]	--	--
Merged-4-9376625-2	4:9376338-9376902	Promoter (<=1kb)	-188	KXG29865	macs2out/SbTF31_1_peaks.narrowPeak|macs2out/SbTF31_2_peaks.narrowPeak	2	9376671	517	80	41.1679	6.70554	38.1041	SbTF31_1_peak_34124	4:9376338-9376866	529	9376590	84	44.5503	7.06339	41.3038	SbTF31_2_peak_34528	4:9376397-9376902	506	9376752	77	37.7855	6.34769	34.9044	SORBI_3004G101500	zf-C3HC4_3:Zinc finger, C3HC4 type (RING finger)	[GO:0046872:metal ion binding:molecular_function]|[GO:0016740:transferase activity:molecular_function]|[GO:0007129:homologous chromosome pairing at meiosis:biological_process]|[GO:0016567:protein ubiquitination:biological_process]|[GO:0007131:reciprocal meiotic recombination:biological_process]|[GO:0005712:chiasma:cellular_component]|[GO:0005694:chromosome:cellular_component]	--	--
Merged-5-63875209-2	5:63874797-63875618	Promoter (<=1kb)	-510	OQU83716	macs2out/SbTF31_1_peaks.narrowPeak|macs2out/SbTF31_2_peaks.narrowPeak	2	63875186	798	87	44.282	6.69374	41.0699	SbTF31_1_peak_47309	5:63874824-63875618	795	63874965	86	42.984	6.57964	39.8153	SbTF31_2_peak_47660	5:63874797-63875597	801	63875408	89	45.5799	6.80784	42.3246	SORBI_3005G163450	-	--	--	--
Merged-8-59977399-2	8:59977238-59977562	Promoter (<=1kb)	-498	OQU79586	macs2out/SbTF31_1_peaks.narrowPeak|macs2out/SbTF31_2_peaks.narrowPeak	2	59977418	313	90	45.7091	6.69168	42.4382	SbTF31_1_peak_68196	8:59977248-59977562	315	59977425	96	50.5713	7.11646	47.062	SbTF31_2_peak_68781	8:59977238-59977548	311	59977411	85	40.8469	6.2669	37.8143	SORBI_3008G166100	Glyco_transf_17:Glycosyltransferase family 17	--	[K00737:MGAT3; beta-1,4-mannosyl-glycoprotein beta-1,4-N-acetylglucosaminyltransferase]	[00510 N-Glycan biosynthesis [PATH:ko00510];01003 Glycosyltransferases [BR:ko01003]]
Merged-10-60204898-2	10:60204466-60205136	Promoter (1-2kb)	-1288	KXG20893	macs2out/SbTF31_1_peaks.narrowPeak|macs2out/SbTF31_2_peaks.narrowPeak	2	60205001	461	90	45.629	6.6902	42.3501	SbTF31_1_peak_15770	10:60204466-60205120	655	60205001	90	45.3234	6.67627	42.0403	SbTF31_2_peak_16064	10:60204870-60205136	267	60205001	91	45.9346	6.70413	42.66	SORBI_3010G267100	VWA_CoxE:VWA domain containing CoxE-like protein	[GO:0046872:metal ion binding:molecular_function]|[GO:0061630:ubiquitin protein ligase activity:molecular_function]|[GO:0009630:gravitropism:biological_process]|[GO:0016567:protein ubiquitination:biological_process]|[GO:0048364:root development:biological_process]|[GO:0005886:plasma membrane:cellular_component]	--	--
Merged-10-59759447-2	10:59758918-59759944	Promoter (<=1kb)	-680	EER90367	macs2out/SbTF31_1_peaks.narrowPeak|macs2out/SbTF31_2_peaks.narrowPeak	2	59759337	970	77	39.9759	6.6878	36.9952	SbTF31_1_peak_15705	10:59759007-59759920	914	59759326	67	30.9974	5.81772	28.4472	SbTF31_2_peak_16000	10:59758918-59759944	1027	59759348	88	48.9543	7.55789	45.5433	SORBI_3010G261300	Kri1:KRI1-like family	[GO:0000447:endonucleolytic cleavage in ITS1 to separate SSU-rRNA from 5.8S rRNA and LSU-rRNA from tricistronic rRNA transcript (SSU-rRNA, 5.8S rRNA, LSU-rRNA):biological_process]|[GO:0042254:ribosome biogenesis:biological_process]|[GO:0030686:90S preribosome:cellular_component]|[GO:0005730:nucleolus:cellular_component]|[GO:0005634:nucleus:cellular_component]	[K14786:KRI1; protein KRI1]	[03009 Ribosome biogenesis [BR:ko03009]]
Merged-2-638254-2	2:637745-638568	Promoter (1-2kb)	-1973	KXG34265	macs2out/SbTF31_1_peaks.narrowPeak|macs2out/SbTF31_2_peaks.narrowPeak	2	638338	559	80	40.8813	6.68748	37.839	SbTF31_1_peak_16003	2:637745-638568	824	638336	75	36.675	6.29955	33.8265	SbTF31_2_peak_16284	2:638205-638499	295	638340	85	45.0876	7.07541	41.8515	SORBI_3002G006600	Aminotran_1_2:Aminotransferase class I and II	[GO:0008453:alanine-glyoxylate transaminase activity:molecular_function]|[GO:0047958:glycine:2-oxoglutarate aminotransferase activity:molecular_function]|[GO:0004021:L-alanine:2-oxoglutarate aminotransferase activity:molecular_function]|[GO:0003729:mRNA binding:molecular_function]|[GO:0030170:pyridoxal phosphate binding:molecular_function]|[GO:0009058:biosynthetic process:biological_process]|[GO:…	[K00814:GPT, ALT; alanine transaminase]|[K14272:GGAT; glutamate--glyoxylate aminotransferase]	[00710 Carbon fixation by Calvin cycle [PATH:ko00710];00250 Alanine, aspartate and glutamate metabolism [PATH:ko00250];00220 Arginine biosynthesis [PATH:ko00220];01007 Amino acid related enzymes [BR:ko01007]]|[00630 Glyoxylate and dicarboxylate metabolism [PATH:ko00630];00710 Carbon fixation by Calvin cycle [PATH:ko00710];00250 Alanine, aspartate and glutamate metabolism [PATH:ko00250];00260 Glyc…
Merged-3-51987074-2	3:51986895-51987253	Promoter (<=1kb)	-221	KXG32764	macs2out/SbTF31_1_peaks.narrowPeak|macs2out/SbTF31_2_peaks.narrowPeak	2	51987088	344	88	45.0675	6.68412	41.8678	SbTF31_1_peak_30203	3:51986910-51987239	330	51987092	76	33.7617	5.64915	31.0629	SbTF31_2_peak_30597	3:51986895-51987253	359	51987084	101	56.3732	7.7191	52.6726	SORBI_3003G195800	-	--	--	--
Merged-5-65865157-2	5:65864858-65865458	Promoter (<=1kb)	-365	KXG28867	macs2out/SbTF31_1_peaks.narrowPeak|macs2out/SbTF31_2_peaks.narrowPeak	2	65865161	590	74	38.271	6.68027	35.353	SbTF31_1_peak_47538	5:65864858-65865458	601	65865064	75	38.8243	6.75002	35.8636	SbTF31_2_peak_47889	5:65864868-65865446	579	65865259	74	37.7177	6.61051	34.8424	SORBI_3005G176800	-	--	--	--
Merged-10-622195-2	10:622036-622361	Promoter (<=1kb)	-248	KXG19121	macs2out/SbTF31_1_peaks.narrowPeak|macs2out/SbTF31_2_peaks.narrowPeak	2	622145	313	74	38.3022	6.67984	35.3856	SbTF31_1_peak_9192	10:622042-622341	300	622141	71	35.3767	6.39476	32.5934	SbTF31_2_peak_9425	10:622036-622361	326	622149	78	41.2277	6.96492	38.1778	SORBI_3010G007900	-	--	--	--
Merged-7-57411753-2	7:57411555-57411918	Promoter (1-2kb)	-1151	OQU80562	macs2out/SbTF31_1_peaks.narrowPeak|macs2out/SbTF31_2_peaks.narrowPeak	2	57411784	329	74	38.3233	6.67951	35.4059	SbTF31_1_peak_60934	7:57411624-57411917	294	57411781	70	34.5295	6.30594	31.7916	SbTF31_2_peak_61485	7:57411555-57411918	364	57411788	79	42.117	7.05308	39.0202	SORBI_3007G144200	-	--	--	--
Merged-5-70822834-2	5:70822600-70823064	Promoter (<=1kb)	-220	KXG29163	macs2out/SbTF31_1_peaks.narrowPeak|macs2out/SbTF31_2_peaks.narrowPeak	2	70822665	458	75	38.627	6.67857	35.7023	SbTF31_1_peak_48100	5:70822612-70823063	452	70822671	68	32.6956	6.09397	30.0557	SbTF31_2_peak_48441	5:70822600-70823064	465	70822659	82	44.5583	7.26317	41.3489	SORBI_3005G221300	-	--	--	--
Merged-4-64425309-2	4:64425077-64425577	Promoter (<=1kb)	-163	OQU85780	macs2out/SbTF31_1_peaks.narrowPeak|macs2out/SbTF31_2_peaks.narrowPeak	2	64425227	448	80	41.2367	6.67844	38.1895	SbTF31_1_peak_39971	4:64425094-64425577	484	64425214	70	33.6439	6.11568	30.9545	SbTF31_2_peak_40330	4:64425077-64425489	413	64425241	91	48.8295	7.24121	45.4245	SORBI_3004G305800	-	--	--	--
Merged-9-48530795-2	9:48530453-48531142	Promoter (1-2kb)	-1045	EES18201	macs2out/SbTF31_1_peaks.narrowPeak|macs2out/SbTF31_2_peaks.narrowPeak	2	48530638	680	88	44.8125	6.67708	41.5939	SbTF31_1_peak_73439	9:48530453-48531142	690	48530622	80	37.7676	6.0931	34.8654	SbTF31_2_peak_74110	9:48530458-48531128	671	48530654	97	51.8574	7.26107	48.3225	SORBI_3009G131800	SelR:SelR domain	[GO:0046872:metal ion binding:molecular_function]|[GO:0033743:peptide-methionine (R)-S-oxide reductase activity:molecular_function]|[GO:0030091:protein repair:biological_process]|[GO:0006979:response to oxidative stress:biological_process]|[GO:0009507:chloroplast:cellular_component]	--	--
Merged-1-66911014-2	1:66910258-66911845	Promoter (<=1kb)	-934	OQU92643	macs2out/SbTF31_1_peaks.narrowPeak|macs2out/SbTF31_2_peaks.narrowPeak	2	66911467	1506	89	44.8775	6.67413	41.637	SbTF31_1_peak_7388	1:66910258-66911845	1588	66911456	92	47.5974	6.92172	44.2155	SbTF31_2_peak_7556	1:66910266-66911689	1424	66911478	86	42.1576	6.42655	39.0585	SORBI_3001G381250	-	--	--	--
Merged-7-3211414-2	7:3211256-3211596	Promoter (1-2kb)	-1904	EES13332	macs2out/SbTF31_1_peaks.narrowPeak|macs2out/SbTF31_2_peaks.narrowPeak	2	3211402	313	83	42.273	6.67321	39.1711	SbTF31_1_peak_55351	7:3211260-3211544	285	3211396	75	35.6333	6.08929	32.8389	SbTF31_2_peak_55820	7:3211256-3211596	341	3211408	91	48.9128	7.25714	45.5034	SORBI_3007G035600	Motile_Sperm:MSP (Major sperm protein) domain	[GO:0090158:endoplasmic reticulum membrane organization:biological_process]|[GO:0061817:endoplasmic reticulum-plasma membrane tethering:biological_process]|[GO:0006970:response to osmotic stress:biological_process]|[GO:0005789:endoplasmic reticulum membrane:cellular_component]|[GO:0005886:plasma membrane:cellular_component]|[GO:0009536:plastid:cellular_component]	--	--
Merged-2-1552166-2	2:1551725-1552602	Promoter (<=1kb)	-309	OQU88356	macs2out/SbTF31_1_peaks.narrowPeak|macs2out/SbTF31_2_peaks.narrowPeak	2	1552206	832	78	40.1946	6.66896	37.1949	SbTF31_1_peak_16122	2:1551777-1552563	787	1551989	71	33.5787	6.01357	30.8943	SbTF31_2_peak_16408	2:1551725-1552602	878	1552424	86	46.8105	7.32434	43.4955	SORBI_3002G017201	DUF1719:Domain of unknown function (DUF1719)	--	--	--
Merged-9-57829910-2	9:57829724-57830098	Promoter (1-2kb)	-1819	OQU78473	macs2out/SbTF31_1_peaks.narrowPeak|macs2out/SbTF31_2_peaks.narrowPeak	2	57829937	360	78	39.8205	6.66707	36.8269	SbTF31_1_peak_74574	9:57829738-57830083	346	57829928	75	37.8178	6.53625	34.9114	SbTF31_2_peak_75242	9:57829724-57830098	375	57829947	81	41.8232	6.79788	38.7425	SORBI_3009G241300	-	--	--	--
Merged-3-4141797-2	3:4141601-4141992	Promoter (<=1kb)	-868	EES00200	macs2out/SbTF31_1_peaks.narrowPeak|macs2out/SbTF31_2_peaks.narrowPeak	2	4141765	389	93	46.8378	6.66226	43.5037	SbTF31_1_peak_25081	3:4141606-4141991	386	4141777	90	45.3234	6.67627	42.0403	SbTF31_2_peak_25422	3:4141601-4141992	392	4141754	97	48.3522	6.64825	44.967	SORBI_3003G045300	CbiQ:Cobalt transport protein	[GO:0009507:chloroplast:cellular_component]|[GO:0016021:integral component of membrane:cellular_component]	--	--
Merged-10-767443-2	10:767128-767782	Promoter (<=1kb)	-472	OQU75708	macs2out/SbTF31_1_peaks.narrowPeak|macs2out/SbTF31_2_peaks.narrowPeak	2	767269	621	78	39.7896	6.6619	36.7942	SbTF31_1_peak_9207	10:767139-767782	644	767264	80	41.6271	6.8525	38.5231	SbTF31_2_peak_9439	10:767128-767725	598	767275	76	37.9521	6.4713	35.0654	SORBI_3010G009300	NAD_binding_2:NAD binding domain of 6-phosphogluconate dehydrogenase	[GO:0050661:NADP binding:molecular_function]|[GO:0004616:phosphogluconate dehydrogenase (decarboxylating) activity:molecular_function]|[GO:0046177:D-gluconate catabolic process:biological_process]|[GO:0009051:pentose-phosphate shunt, oxidative branch:biological_process]|[GO:0009737:response to abscisic acid:biological_process]|[GO:0009409:response to cold:biological_process]|[GO:0009651:response …	[K00033:PGD, gnd, gntZ; 6-phosphogluconate dehydrogenase]	[00030 Pentose phosphate pathway [PATH:ko00030];00480 Glutathione metabolism [PATH:ko00480]]
Merged-1-4567496-2	1:4567227-4567772	Promoter (1-2kb)	-1095	EER90755	macs2out/SbTF31_1_peaks.narrowPeak|macs2out/SbTF31_2_peaks.narrowPeak	2	4567609	533	95	47.5254	6.66094	44.1647	SbTF31_1_peak_588	1:4567227-4567772	546	4567612	97	49.5235	6.84848	46.0561	SbTF31_2_peak_604	1:4567234-4567754	521	4567607	93	45.5272	6.47341	42.2733	SORBI_3001G061700	BTB:BTB/POZ domain	[GO:0071472:cellular response to salt stress:biological_process]|[GO:0042631:cellular response to water deprivation:biological_process]|[GO:0016567:protein ubiquitination:biological_process]|[GO:0006970:response to osmotic stress:biological_process]|[GO:0005829:cytosol:cellular_component]	--	--
Merged-1-4517116-2	1:4516588-4517496	Promoter (<=1kb)	-851	EER93311	macs2out/SbTF31_1_peaks.narrowPeak|macs2out/SbTF31_2_peaks.narrowPeak	2	4517059	735	89	44.9645	6.65751	41.7448	SbTF31_1_peak_580	1:4516588-4517471	884	4517069	98	53.3735	7.44712	49.7515	SbTF31_2_peak_594	1:4516910-4517496	587	4517050	80	36.5555	5.8679	33.7381	SORBI_3001G060300	-	--	--	--
Merged-4-39975101-2	4:39974946-39975252	Promoter (1-2kb)	-1064	EES05008	macs2out/SbTF31_1_peaks.narrowPeak|macs2out/SbTF31_2_peaks.narrowPeak	2	39975110	300	79	40.2173	6.65003	37.2075	SbTF31_1_peak_37042	4:39974957-39975249	293	39975110	75	36.8836	6.34228	34.0257	SbTF31_2_peak_37437	4:39974946-39975252	307	39975110	83	43.551	6.95777	40.3892	SORBI_3004G139300	p450:Cytochrome P450	[GO:0020037:heme binding:molecular_function]|[GO:0005506:iron ion binding:molecular_function]|[GO:0004497:monooxygenase activity:molecular_function]|[GO:0016705:oxidoreductase activity, acting on paired donors, with incorporation or reduction of molecular oxygen:molecular_function]|[GO:0016021:integral component of membrane:cellular_component]	--	--
Merged-2-75282256-2	2:75281920-75282810	Promoter (1-2kb)	-1025	EER97672	macs2out/SbTF31_1_peaks.narrowPeak|macs2out/SbTF31_2_peaks.narrowPeak	2	75282165	583	80	41.1372	6.64712	38.0959	SbTF31_1_peak_24267	2:75281920-75282810	891	75282161	91	50.3226	7.53064	46.8232	SbTF31_2_peak_24620	2:75282011-75282285	275	75282169	70	31.9518	5.76361	29.3686	SORBI_3002G402600	PH:PH domain	[GO:0005096:GTPase activator activity:molecular_function]|[GO:0009920:cell plate formation involved in plant-type cell wall biogenesis:biological_process]|[GO:0007165:signal transduction:biological_process]|[GO:0009535:chloroplast thylakoid membrane:cellular_component]|[GO:0005737:cytoplasm:cellular_component]|[GO:0005886:plasma membrane:cellular_component]	--	--
Merged-2-49703927-2	2:49703760-49704088	Promoter (1-2kb)	-1501	OQU89220	macs2out/SbTF31_1_peaks.narrowPeak|macs2out/SbTF31_2_peaks.narrowPeak	2	49703940	309	100	49.7948	6.6442	46.3498	SbTF31_1_peak_21237	2:49703787-49704075	289	49703943	93	43.9504	6.20626	40.7353	SbTF31_2_peak_21597	2:49703760-49704088	329	49703937	107	55.6391	7.08214	51.9643	SORBI_3002G161000	RRM_1:RNA recognition motif. (a.k.a. RRM, RBD, or RNP domain)	[GO:0003676:nucleic acid binding:molecular_function]|[GO:0003723:RNA binding:molecular_function]|[GO:0030154:cell differentiation:biological_process]|[GO:0009553:embryo sac development:biological_process]|[GO:0009908:flower development:biological_process]|[GO:0031048:heterochromatin assembly by small RNA:biological_process]|[GO:0006378:mRNA polyadenylation:biological_process]|[GO:0000398:mRNA spl…	--	--
Merged-10-27200619-3	10:27199801-27201821	Promoter (<=1kb)	-144	OQU76386	macs2out/SbTF31_1_peaks.narrowPeak|macs2out/SbTF31_2_peaks.narrowPeak	3	27200085	1035	99	49.9763	6.6433	46.613	SbTF31_1_peak_12361	10:27199801-27201369	1569	27200087	115	63.2182	7.67067	59.3162	SbTF31_2_peak_12663	10:27199812-27200313	502	27200084	84	36.7345	5.61593	33.9098	SORBI_3010G140525	-	--	--	--
Merged-3-74114786-2	3:74114359-74115173	Promoter (<=1kb)	-494	KXG34214	macs2out/SbTF31_1_peaks.narrowPeak|macs2out/SbTF31_2_peaks.narrowPeak	2	74114986	769	91	45.8107	6.64163	42.5237	SbTF31_1_peak_32885	3:74114445-74115168	724	74114985	92	45.6869	6.57914	42.3873	SbTF31_2_peak_33267	3:74114359-74115173	815	74114987	91	45.9346	6.70413	42.66	SORBI_3003G443000	Di19_C:Stress-induced protein Di19, C-terminal	--	--	--
Merged-7-40117643-2	7:40117485-40117792	Promoter (1-2kb)	-1243	OQU80322	macs2out/SbTF31_1_peaks.narrowPeak|macs2out/SbTF31_2_peaks.narrowPeak	2	40117634	294	78	39.9393	6.64138	36.9385	SbTF31_1_peak_59038	7:40117485-40117792	308	40117638	82	43.0414	6.95001	39.8711	SbTF31_2_peak_59565	7:40117508-40117787	280	40117630	75	36.8371	6.33274	34.0058	SORBI_3007G110700	PK_Tyr_Ser-Thr:Protein tyrosine and serine/threonine kinase	[GO:0005524:ATP binding:molecular_function]|[GO:0004674:protein serine/threonine kinase activity:molecular_function]|[GO:0006397:mRNA processing:biological_process]|[GO:0008380:RNA splicing:biological_process]|[GO:0005681:spliceosomal complex:cellular_component]	[K08827:PRPF4B; serine/threonine-protein kinase PRP4]	[01001 Protein kinases [BR:ko01001];03041 Spliceosome [BR:ko03041]]
Merged-3-63920451-2	3:63920302-63920596	Promoter (1-2kb)	-1930	OQU87624	macs2out/SbTF31_1_peaks.narrowPeak|macs2out/SbTF31_2_peaks.narrowPeak	2	63920455	279	78	39.6864	6.64086	36.697	SbTF31_1_peak_31676	3:63920322-63920596	275	63920467	76	38.0514	6.49178	35.1312	SbTF31_2_peak_32039	3:63920302-63920584	283	63920443	80	41.3214	6.78993	38.2628	SORBI_3003G310900	MATH:MATH domain	[GO:0004197:cysteine-type endopeptidase activity:molecular_function]|[GO:0004843:thiol-dependent ubiquitin-specific protease activity:molecular_function]|[GO:0009867:jasmonic acid mediated signaling pathway:biological_process]|[GO:0016579:protein deubiquitination:biological_process]|[GO:0031647:regulation of protein stability:biological_process]|[GO:0006511:ubiquitin-dependent protein catabolic p…	--	--
Merged-3-9641027-2	3:9640585-9641465	Promoter (1-2kb)	-1055	KXG32141	macs2out/SbTF31_1_peaks.narrowPeak|macs2out/SbTF31_2_peaks.narrowPeak	2	9641253	871	76	38.9779	6.63802	36.0411	SbTF31_1_peak_25694	3:9640600-9641465	866	9641269	67	31.3323	5.88939	28.7635	SbTF31_2_peak_26081	3:9640585-9641461	877	9641238	85	46.6236	7.38665	43.3187	SORBI_3003G106400	EBP:EXPERA (EXPanded EBP superfamily)	[GO:0000247:C-8 sterol isomerase activity:molecular_function]|[GO:0047750:cholestenol delta-isomerase activity:molecular_function]|[GO:0004769:steroid delta-isomerase activity:molecular_function]|[GO:0016126:sterol biosynthetic process:biological_process]|[GO:0005783:endoplasmic reticulum:cellular_component]|[GO:0005789:endoplasmic reticulum membrane:cellular_component]|[GO:0016021:integral compo…	[K01824:EBP; cholestenol Delta-isomerase]	[00100 Steroid biosynthesis [PATH:ko00100]]
Merged-3-16058689-3	3:16057935-16059331	Promoter (1-2kb)	-1406	KXG32421	macs2out/SbTF31_1_peaks.narrowPeak|macs2out/SbTF31_2_peaks.narrowPeak	3	16058409	842	81	41.5284	6.63633	38.4719	SbTF31_1_peak_26493	3:16057935-16059269	1335	16058407	71	32.6152	5.81615	29.9794	SbTF31_2_peak_26871	3:16058232-16058581	350	16058411	92	50.4416	7.45652	46.9644	SORBI_3003G151800	-	--	--	--
Merged-1-67263797-2	1:67263547-67264046	Promoter (1-2kb)	-1255	OQU92661	macs2out/SbTF31_1_peaks.narrowPeak|macs2out/SbTF31_2_peaks.narrowPeak	2	67263710	486	80	40.6253	6.63622	37.5975	SbTF31_1_peak_7444	1:67263562-67264034	473	67263723	75	36.5197	6.26788	33.6812	SbTF31_2_peak_7613	1:67263547-67264046	500	67263697	85	44.731	7.00457	41.5138	SORBI_3001G385066	p450:Cytochrome P450	[GO:0102375:11-oxo-beta-amyrin 30-oxidase activity:molecular_function]|[GO:0020037:heme binding:molecular_function]|[GO:0005506:iron ion binding:molecular_function]|[GO:0016709:oxidoreductase activity, acting on paired donors, with incorporation or reduction of molecular oxygen, NAD(P)H as one donor, and incorporation of one atom of oxygen:molecular_function]|[GO:1902382:11-oxo-beta-amyrin catabo…	--	--
Merged-3-62924497-2	3:62924356-62924636	Promoter (1-2kb)	-1282	EES01484	macs2out/SbTF31_1_peaks.narrowPeak|macs2out/SbTF31_2_peaks.narrowPeak	2	62924492	270	74	37.8603	6.63575	34.965	SbTF31_1_peak_31536	3:62924369-62924627	259	62924493	71	35.3767	6.39476	32.5934	SbTF31_2_peak_31909	3:62924356-62924636	281	62924491	77	40.3439	6.87675	37.3366	SORBI_3003G297300	-	--	--	--
Merged-1-64273187-2	1:64273045-64273325	Promoter (<=1kb)	-482	OQU92500	macs2out/SbTF31_1_peaks.narrowPeak|macs2out/SbTF31_2_peaks.narrowPeak	2	64273163	275	74	37.8786	6.63543	34.9847	SbTF31_1_peak_7031	1:64273056-64273325	270	64273151	70	34.5295	6.30594	31.7916	SbTF31_2_peak_7215	1:64273045-64273325	281	64273176	78	41.2277	6.96492	38.1778	SORBI_3001G353250	-	--	--	--
Merged-9-7298316-2	9:7298143-7298512	Promoter (1-2kb)	-1859	KXG21465	macs2out/SbTF31_1_peaks.narrowPeak|macs2out/SbTF31_2_peaks.narrowPeak	2	7298317	343	74	37.9293	6.6341	35.0369	SbTF31_1_peak_69482	9:7298147-7298512	366	7298309	68	32.8471	6.12696	30.2016	SbTF31_2_peak_70073	9:7298143-7298463	321	7298325	80	43.0116	7.14124	39.8723	SORBI_3009G066800	-	--	--	--
Merged-1-64880524-2	1:64880322-64880727	Promoter (1-2kb)	-1501	EER92216	macs2out/SbTF31_1_peaks.narrowPeak|macs2out/SbTF31_2_peaks.narrowPeak	2	64880489	329	74	38.0536	6.63315	35.1627	SbTF31_1_peak_7117	1:64880399-64880727	329	64880490	65	30.38	5.86057	27.8625	SbTF31_2_peak_7289	1:64880322-64880651	330	64880488	83	45.7271	7.40573	42.4629	SORBI_3001G358900	Myb_DNA-bind_6:Myb-like DNA-binding domain	[GO:0003700:DNA-binding transcription factor activity:molecular_function]|[GO:0000976:transcription regulatory region sequence-specific DNA binding:molecular_function]|[GO:0010087:phloem or xylem histogenesis:biological_process]|[GO:0010119:regulation of stomatal movement:biological_process]|[GO:0048364:root development:biological_process]|[GO:0010214:seed coat development:biological_process]|[GO…	--	--
Merged-1-16650362-2	1:16650197-16650525	Promoter (1-2kb)	-1469	EER91337	macs2out/SbTF31_1_peaks.narrowPeak|macs2out/SbTF31_2_peaks.narrowPeak	2	16650364	305	89	44.8974	6.63137	41.6594	SbTF31_1_peak_2111	1:16650197-16650525	329	16650373	94	48.8942	6.98605	45.4535	SbTF31_2_peak_2160	1:16650224-16650505	282	16650355	85	40.9006	6.27669	37.8652	SORBI_3001G188400	THH1_TOM1-3_dom:THH1/TOM1/TOM3 domain	[GO:0046786:viral replication complex formation and maintenance:biological_process]|[GO:0016021:integral component of membrane:cellular_component]|[GO:0009705:plant-type vacuole membrane:cellular_component]	--	--
Merged-10-53218334-2	10:53218154-53218502	Promoter (1-2kb)	-1408	EER90038	macs2out/SbTF31_1_peaks.narrowPeak|macs2out/SbTF31_2_peaks.narrowPeak	2	53218359	331	78	39.6734	6.63123	36.6844	SbTF31_1_peak_14909	10:53218154-53218497	344	53218359	82	43.246	6.99164	40.0642	SbTF31_2_peak_15223	10:53218184-53218502	319	53218359	74	36.1008	6.27082	33.3045	SORBI_3010G190700	Glyco_hydro_127:Beta-L-arabinofuranosidase, GH127	--	--	--
Merged-2-62693270-2	2:62692937-62693574	Promoter (<=1kb)	-645	KXG35837	macs2out/SbTF31_1_peaks.narrowPeak|macs2out/SbTF31_2_peaks.narrowPeak	2	62693335	574	83	42.2619	6.63065	39.1782	SbTF31_1_peak_22728	2:62692937-62693574	638	62693336	71	32.0637	5.70526	29.4557	SbTF31_2_peak_23082	2:62693031-62693540	510	62693334	95	52.4602	7.55605	48.9006	SORBI_3002G236100	-	--	--	--
Merged-7-9389246-2	7:9388432-9390063	Promoter (1-2kb)	-1176	OQU80109	macs2out/SbTF31_1_peaks.narrowPeak|macs2out/SbTF31_2_peaks.narrowPeak	2	9389603	1625	80	40.6268	6.62987	37.5951	SbTF31_1_peak_56103	7:9388432-9390054	1623	9389594	86	45.9474	7.1511	42.639	SbTF31_2_peak_56573	7:9388437-9390063	1627	9389612	74	35.3063	6.10864	32.5512	SORBI_3007G079901	-	--	--	--
Merged-3-57231232-2	3:57230789-57231763	Promoter (1-2kb)	-1088	OQU87213	macs2out/SbTF31_1_peaks.narrowPeak|macs2out/SbTF31_2_peaks.narrowPeak	2	57231399	860	86	43.5138	6.62728	40.3429	SbTF31_1_peak_30818	3:57230789-57231763	975	57231410	82	39.7557	6.3062	36.7486	SbTF31_2_peak_31215	3:57230816-57231560	745	57231389	91	47.2719	6.94835	43.9372	SORBI_3003G233400	Sec39:Secretory pathway protein Sec39	[GO:0051604:protein maturation:biological_process]|[GO:0015031:protein transport:biological_process]|[GO:0006890:retrograde vesicle-mediated transport, Golgi to endoplasmic reticulum:biological_process]|[GO:0006624:vacuolar protein processing:biological_process]|[GO:0005789:endoplasmic reticulum membrane:cellular_component]|[GO:0005773:vacuole:cellular_component]	--	--
Merged-3-69995339-2	3:69995156-69995514	Promoter (1-2kb)	-1450	EES01905	macs2out/SbTF31_1_peaks.narrowPeak|macs2out/SbTF31_2_peaks.narrowPeak	2	69995365	335	78	39.9793	6.62667	36.9802	SbTF31_1_peak_32371	3:69995156-69995514	359	69995376	86	46.0992	7.18135	42.7797	SbTF31_2_peak_32725	3:69995188-69995498	311	69995354	71	33.8595	6.07199	31.1806	SORBI_3003G389000	Glyco_hydro_1:Glycosyl hydrolase family 1	[GO:0008422:beta-glucosidase activity:molecular_function]|[GO:0102483:scopolin beta-glucosidase activity:molecular_function]|[GO:0030245:cellulose catabolic process:biological_process]	[K01188:E3.2.1.21; beta-glucosidase]|[K05350:bglB; beta-glucosidase]	[00500 Starch and sucrose metabolism [PATH:ko00500];00460 Cyanoamino acid metabolism [PATH:ko00460];00999 Biosynthesis of various plant secondary metabolites [PATH:ko00999]]|[00500 Starch and sucrose metabolism [PATH:ko00500];00460 Cyanoamino acid metabolism [PATH:ko00460];00946 Degradation of flavonoids [PATH:ko00946];00999 Biosynthesis of various plant secondary metabolites [PATH:ko00999]]
Merged-1-74116902-2	1:74116675-74117107	Promoter (1-2kb)	-1252	OQU93060	macs2out/SbTF31_1_peaks.narrowPeak|macs2out/SbTF31_2_peaks.narrowPeak	2	74116916	410	83	41.9549	6.62439	38.8644	SbTF31_1_peak_8273	1:74116720-74117107	388	74116923	77	36.7865	6.14942	33.9333	SbTF31_2_peak_8475	1:74116675-74117106	432	74116910	89	47.1233	7.09937	43.7954	SORBI_3001G468100	CRT-like:CRT-like, chloroquine-resistance transporter-like	[GO:0002229:defense response to oomycetes:biological_process]|[GO:0034635:glutathione transport:biological_process]|[GO:0046686:response to cadmium ion:biological_process]|[GO:0009507:chloroplast:cellular_component]|[GO:0031969:chloroplast membrane:cellular_component]|[GO:0016021:integral component of membrane:cellular_component]|[GO:0009536:plastid:cellular_component]	--	--
Merged-2-636784-2	2:636592-636987	Promoter (<=1kb)	-606	KXG34265	macs2out/SbTF31_1_peaks.narrowPeak|macs2out/SbTF31_2_peaks.narrowPeak	2	636773	356	79	40.0469	6.6234	37.0402	SbTF31_1_peak_16002	2:636592-636987	396	636777	80	41.0035	6.72532	37.934	SbTF31_2_peak_16282	2:636622-636938	317	636769	78	39.0903	6.52149	36.1464	SORBI_3002G006600	Aminotran_1_2:Aminotransferase class I and II	[GO:0008453:alanine-glyoxylate transaminase activity:molecular_function]|[GO:0047958:glycine:2-oxoglutarate aminotransferase activity:molecular_function]|[GO:0004021:L-alanine:2-oxoglutarate aminotransferase activity:molecular_function]|[GO:0003729:mRNA binding:molecular_function]|[GO:0030170:pyridoxal phosphate binding:molecular_function]|[GO:0009058:biosynthetic process:biological_process]|[GO:…	[K00814:GPT, ALT; alanine transaminase]|[K14272:GGAT; glutamate--glyoxylate aminotransferase]	[00710 Carbon fixation by Calvin cycle [PATH:ko00710];00250 Alanine, aspartate and glutamate metabolism [PATH:ko00250];00220 Arginine biosynthesis [PATH:ko00220];01007 Amino acid related enzymes [BR:ko01007]]|[00630 Glyoxylate and dicarboxylate metabolism [PATH:ko00630];00710 Carbon fixation by Calvin cycle [PATH:ko00710];00250 Alanine, aspartate and glutamate metabolism [PATH:ko00250];00260 Glyc…
Merged-2-66966003-2	2:66965832-66966181	Promoter (1-2kb)	-1434	EER97162	macs2out/SbTF31_1_peaks.narrowPeak|macs2out/SbTF31_2_peaks.narrowPeak	2	66966004	340	87	43.8548	6.62232	40.663	SbTF31_1_peak_23217	2:66965832-66966181	350	66966000	89	47.2909	7.13157	43.9186	SbTF31_2_peak_23569	2:66965835-66966165	331	66966008	86	40.4188	6.11307	37.4073	SORBI_3002G291400	QRPTase_N:Quinolinate phosphoribosyl transferase, N-terminal domain	[GO:0004514:nicotinate-nucleotide diphosphorylase (carboxylating) activity:molecular_function]|[GO:0009435:NAD biosynthetic process:biological_process]|[GO:0034213:quinolinate catabolic process:biological_process]|[GO:0009507:chloroplast:cellular_component]|[GO:0005737:cytoplasm:cellular_component]	[K00767:nadC, QPRT; nicotinate-nucleotide pyrophosphorylase (carboxylating)]	[00760 Nicotinate and nicotinamide metabolism [PATH:ko00760]]
Merged-6-57260309-2	6:57260046-57260584	Promoter (<=1kb)	-443	EES11492	macs2out/SbTF31_1_peaks.narrowPeak|macs2out/SbTF31_2_peaks.narrowPeak	2	57260441	521	78	39.9806	6.61803	36.9837	SbTF31_1_peak_54473	6:57260052-57260584	533	57260458	87	46.9985	7.26389	43.6393	SbTF31_2_peak_54955	6:57260046-57260554	509	57260425	70	32.9628	5.97218	30.3281	SORBI_3006G228000	zf-CCHC:Zinc knuckle	[GO:0003723:RNA binding:molecular_function]|[GO:0008270:zinc ion binding:molecular_function]	--	--
Merged-7-764273-2	7:763634-764901	Promoter (<=1kb)	-808	OQU79767	macs2out/SbTF31_1_peaks.narrowPeak|macs2out/SbTF31_2_peaks.narrowPeak	2	764213	1253	83	42.0199	6.611	38.9126	SbTF31_1_peak_55050	7:763660-764898	1239	764195	84	42.7152	6.70129	39.5595	SbTF31_2_peak_55533	7:763634-764901	1268	764231	83	41.3246	6.52071	38.2656	SORBI_3007G008500	HLH:Helix-loop-helix DNA-binding domain	[GO:0003677:DNA binding:molecular_function]|[GO:0003700:DNA-binding transcription factor activity:molecular_function]|[GO:0046983:protein dimerization activity:molecular_function]|[GO:0048462:carpel formation:biological_process]|[GO:0048467:gynoecium development:biological_process]|[GO:0006355:regulation of transcription, DNA-templated:biological_process]|[GO:0010500:transmitting tissue developme…	--	--
Merged-10-48555427-2	10:48554863-48555942	Promoter (1-2kb)	-1302	KXG20158	macs2out/SbTF31_1_peaks.narrowPeak|macs2out/SbTF31_2_peaks.narrowPeak	2	48555371	1012	78	39.4808	6.60797	36.5028	SbTF31_1_peak_14378	10:48554863-48555942	1080	48555399	79	38.6178	6.33918	35.669	SbTF31_2_peak_14683	10:48554981-48555924	944	48555343	77	40.3439	6.87675	37.3366	SORBI_3010G164300	zf-C3HC4:Zinc finger, C3HC4 type (RING finger)	[GO:0046872:metal ion binding:molecular_function]|[GO:0016740:transferase activity:molecular_function]|[GO:0051026:chiasma assembly:biological_process]|[GO:0035825:homologous recombination:biological_process]|[GO:0051321:meiotic cell cycle:biological_process]|[GO:0016567:protein ubiquitination:biological_process]|[GO:0007131:reciprocal meiotic recombination:biological_process]|[GO:0005712:chiasma…	--	--
Merged-8-7005952-2	8:7005589-7006585	Promoter (1-2kb)	-1274	OQU78863	macs2out/SbTF31_1_peaks.narrowPeak|macs2out/SbTF31_2_peaks.narrowPeak	2	7005745	676	86	43.1326	6.60571	39.9742	SbTF31_1_peak_62686	8:7005589-7005996	408	7005740	84	41.5364	6.47612	38.437	SbTF31_2_peak_63259	8:7005641-7006585	945	7005750	88	44.7287	6.73529	41.5115	SORBI_3008G064100	GIDA:Glucose inhibited division protein A	[GO:0050660:flavin adenine dinucleotide binding:molecular_function]|[GO:0103075:indole-3-pyruvate monooxygenase activity:molecular_function]|[GO:0004499:N,N-dimethylaniline monooxygenase activity:molecular_function]|[GO:0050661:NADP binding:molecular_function]|[GO:0009851:auxin biosynthetic process:biological_process]|[GO:0009723:response to ethylene:biological_process]	[K11816:YUCCA; indole-3-pyruvate monooxygenase]	[00380 Tryptophan metabolism [PATH:ko00380];04075 Plant hormone signal transduction [PATH:ko04075]]
Merged-7-3449906-2	7:3449761-3450062	Promoter (1-2kb)	-1724	EES13336	macs2out/SbTF31_1_peaks.narrowPeak|macs2out/SbTF31_2_peaks.narrowPeak	2	3449879	286	82	41.566	6.60077	38.4903	SbTF31_1_peak_55375	7:3449761-3450062	302	3449882	78	37.779	6.25994	34.8738	SbTF31_2_peak_55846	7:3449766-3450035	270	3449876	87	45.3529	6.94161	42.1067	SORBI_3007G036900	Lipase_3:Lipase (class 3)	[GO:0047714:galactolipase activity:molecular_function]|[GO:0008970:phospholipase A1 activity:molecular_function]|[GO:0004620:phospholipase activity:molecular_function]|[GO:0004806:triglyceride lipase activity:molecular_function]|[GO:0016042:lipid catabolic process:biological_process]|[GO:0009507:chloroplast:cellular_component]	--	--
Merged-4-33942152-2	4:33941925-33942474	Promoter (1-2kb)	-1374	KXG30126	macs2out/SbTF31_1_peaks.narrowPeak|macs2out/SbTF31_2_peaks.narrowPeak	2	33942101	440	90	45.9333	6.60006	42.7516	SbTF31_1_peak_36287	4:33941941-33942474	534	33942111	109	61.574	7.91177	57.7072	SbTF31_2_peak_36690	4:33941925-33942271	347	33942091	72	30.2927	5.28835	27.796	SORBI_3004G135800	-	--	--	--
Merged-1-54282865-2	1:54282677-54283037	Promoter (<=1kb)	-411	OQU92033	macs2out/SbTF31_1_peaks.narrowPeak|macs2out/SbTF31_2_peaks.narrowPeak	2	54282900	338	76	38.5658	6.59802	35.6335	SbTF31_1_peak_5863	1:54282717-54283037	321	54282900	77	39.5453	6.70825	36.5492	SbTF31_2_peak_6022	1:54282677-54283031	355	54282900	75	37.5864	6.48779	34.7178	SORBI_3001G278400	-	--	--	--
Merged-2-68172158-2	2:68172046-68172268	Promoter (<=1kb)	-386	OQU89971	macs2out/SbTF31_1_peaks.narrowPeak|macs2out/SbTF31_2_peaks.narrowPeak	2	68172180	216	73	37.4166	6.59298	34.5406	SbTF31_1_peak_23388	2:68172056-68172264	209	68172183	75	38.8243	6.75002	35.8636	SbTF31_2_peak_23719	2:68172046-68172268	223	68172177	72	36.0089	6.43593	33.2176	SORBI_3002G307200	PK_Tyr_Ser-Thr:Protein tyrosine and serine/threonine kinase	[GO:0005524:ATP binding:molecular_function]|[GO:0004693:cyclin-dependent protein serine/threonine kinase activity:molecular_function]|[GO:0008353:RNA polymerase II CTD heptapeptide repeat kinase activity:molecular_function]|[GO:0070816:phosphorylation of RNA polymerase II C-terminal domain:biological_process]|[GO:0032968:positive regulation of transcription elongation from RNA polymerase II promo…	--	--
Merged-1-25740603-2	1:25740454-25740746	Promoter (<=1kb)	-632	KXG38508	macs2out/SbTF31_1_peaks.narrowPeak|macs2out/SbTF31_2_peaks.narrowPeak	2	25740611	266	73	37.4091	6.59265	34.5332	SbTF31_1_peak_3137	1:25740488-25740746	259	25740612	74	37.9537	6.66121	35.0376	SbTF31_2_peak_3209	1:25740454-25740727	274	25740611	73	36.8645	6.5241	34.0288	SORBI_3001G245500	-	--	--	--
Merged-8-39667473-2	8:39667175-39667783	Promoter (1-2kb)	-1021	OQU79077	macs2out/SbTF31_1_peaks.narrowPeak|macs2out/SbTF31_2_peaks.narrowPeak	2	39667329	581	73	37.4074	6.59232	34.5318	SbTF31_1_peak_65839	8:39667191-39667783	593	39667327	73	37.0889	6.57239	34.2169	SbTF31_2_peak_66431	8:39667175-39667743	569	39667332	74	37.7258	6.61226	34.8468	SORBI_3008G092300	Torus:Torus domain	[GO:0003677:DNA binding:molecular_function]|[GO:0046872:metal ion binding:molecular_function]|[GO:0003729:mRNA binding:molecular_function]	--	--
Merged-4-53735829-2	4:53735463-53736218	Promoter (<=1kb)	-230	OQU85164	macs2out/SbTF31_1_peaks.narrowPeak|macs2out/SbTF31_2_peaks.narrowPeak	2	53735659	731	73	37.4367	6.59134	34.5641	SbTF31_1_peak_38672	4:53735466-53736172	707	53735648	70	34.5295	6.30594	31.7916	SbTF31_2_peak_39073	4:53735463-53736218	756	53735670	77	40.3439	6.87675	37.3366	SORBI_3004G183950	-	--	--	--
Merged-8-5938876-2	8:5938450-5939308	Promoter (<=1kb)	-606	KXG23106	macs2out/SbTF31_1_peaks.narrowPeak|macs2out/SbTF31_2_peaks.narrowPeak	2	5938925	854	73	37.4851	6.5907	34.6125	SbTF31_1_peak_62571	8:5938450-5939308	859	5938916	68	32.8533	6.12831	30.2048	SbTF31_2_peak_63135	8:5938450-5939299	850	5938934	79	42.117	7.05308	39.0202	SORBI_3008G057200	Aa_trans:Transmembrane amino acid transporter protein	[GO:0015171:amino acid transmembrane transporter activity:molecular_function]|[GO:0015293:symporter activity:molecular_function]|[GO:0015802:basic amino acid transport:biological_process]|[GO:0006952:defense response:biological_process]|[GO:0016021:integral component of membrane:cellular_component]|[GO:0031965:nuclear membrane:cellular_component]|[GO:0005886:plasma membrane:cellular_component]	--	--
Merged-1-61973244-2	1:61972779-61973711	Promoter (1-2kb)	-1841	EER92097	macs2out/SbTF31_1_peaks.narrowPeak|macs2out/SbTF31_2_peaks.narrowPeak	2	61972970	911	73	37.5181	6.59037	34.6457	SbTF31_1_peak_6738	1:61972800-61973689	890	61972931	67	32.0245	6.03949	29.419	SbTF31_2_peak_6920	1:61972779-61973711	933	61973010	80	43.0116	7.14124	39.8723	SORBI_3001G331500	-	--	--	--
Merged-9-1323960-2	9:1323681-1324529	Promoter (1-2kb)	-1849	OQU77243	macs2out/SbTF31_1_peaks.narrowPeak|macs2out/SbTF31_2_peaks.narrowPeak	2	1323817	554	73	37.6517	6.58939	34.7814	SbTF31_1_peak_68697	9:1323687-1323945	259	1323820	64	29.5763	5.77304	27.1	SbTF31_2_peak_69293	9:1323681-1324529	849	1323815	83	45.7271	7.40573	42.4629	SORBI_3009G015133	LRR_1:Leucine Rich Repeat	--	--	--
Merged-4-1028408-2	4:1027916-1028717	Promoter (1-2kb)	-1459	KXG29297	macs2out/SbTF31_1_peaks.narrowPeak|macs2out/SbTF31_2_peaks.narrowPeak	2	1028435	612	75	38.3	6.58908	35.3813	SbTF31_1_peak_33051	4:1027916-1028712	797	1028418	77	39.4334	6.68489	36.4441	SbTF31_2_peak_33446	4:1028290-1028717	428	1028452	74	37.1666	6.49326	34.3184	SORBI_3004G012300	-	--	--	--
Merged-5-26025714-2	5:26024753-26026699	Promoter (1-2kb)	-1066	OQU83345	macs2out/SbTF31_1_peaks.narrowPeak|macs2out/SbTF31_2_peaks.narrowPeak	2	26025528	1903	97	48.3506	6.58505	44.974	SbTF31_1_peak_43541	5:26024773-26026632	1860	26025504	106	55.0535	7.06457	51.3714	SbTF31_2_peak_43877	5:26024753-26026699	1947	26025552	89	41.6477	6.10554	38.5767	SORBI_3005G110424	-	--	--	--
Merged-1-70704266-2	1:70703905-70704624	Promoter (1-2kb)	-1884	EER92506	macs2out/SbTF31_1_peaks.narrowPeak|macs2out/SbTF31_2_peaks.narrowPeak	2	70704365	715	93	46.3406	6.57472	43.0309	SbTF31_1_peak_7841	1:70703905-70704623	719	70704354	95	47.2479	6.61479	43.8793	SbTF31_2_peak_8040	1:70703913-70704624	712	70704377	92	45.4334	6.53466	42.1825	SORBI_3001G427900	TRAM_LAG1_CLN8:TLC domain	[GO:0016410:N-acyltransferase activity:molecular_function]|[GO:0050291:sphingosine N-acyltransferase activity:molecular_function]|[GO:0046513:ceramide biosynthetic process:biological_process]|[GO:0042759:long-chain fatty acid biosynthetic process:biological_process]|[GO:0002238:response to molecule of fungal origin:biological_process]|[GO:0005783:endoplasmic reticulum:cellular_component]|[GO:0005…	--	--
Merged-5-14290462-2	5:14290220-14290702	Promoter (<=1kb)	-599	KXG28167	macs2out/SbTF31_1_peaks.narrowPeak|macs2out/SbTF31_2_peaks.narrowPeak	2	14290509	478	78	39.6867	6.57289	36.704	SbTF31_1_peak_42210	5:14290228-14290700	473	14290483	85	45.9275	7.24435	42.6197	SbTF31_2_peak_42539	5:14290220-14290702	483	14290535	72	33.4458	5.90143	30.7883	SORBI_3005G092800	-	--	--	--
Merged-1-13854807-2	1:13854583-13855019	Promoter (<=1kb)	-323	EER91225	macs2out/SbTF31_1_peaks.narrowPeak|macs2out/SbTF31_2_peaks.narrowPeak	2	13854846	389	80	40.2507	6.57214	37.2345	SbTF31_1_peak_1760	1:13854583-13855019	437	13854851	78	38.6582	6.43442	35.7069	SbTF31_2_peak_1798	1:13854644-13854985	342	13854842	82	41.8432	6.70985	38.762	SORBI_3001G166700	HLH:Helix-loop-helix DNA-binding domain	[GO:0003677:DNA binding:molecular_function]|[GO:0001228:DNA-binding transcription activator activity, RNA polymerase II-specific:molecular_function]|[GO:0046983:protein dimerization activity:molecular_function]|[GO:0005634:nucleus:cellular_component]	--	--
Merged-9-7129754-2	9:7129462-7130048	Promoter (1-2kb)	-1370	EES17812	macs2out/SbTF31_1_peaks.narrowPeak|macs2out/SbTF31_2_peaks.narrowPeak	2	7129783	568	77	39.0617	6.57169	36.1167	SbTF31_1_peak_69463	9:7129479-7130028	550	7129853	69	32.3087	5.92191	29.6887	SbTF31_2_peak_70054	9:7129462-7130048	587	7129713	85	45.8146	7.22147	42.5447	SORBI_3009G065900	-	--	--	--
Merged-1-9126452-2	1:9126073-9126836	Promoter (1-2kb)	-1343	OQU91111	macs2out/SbTF31_1_peaks.narrowPeak|macs2out/SbTF31_2_peaks.narrowPeak	2	9126404	735	103	50.5962	6.57118	47.1362	SbTF31_1_peak_1152	1:9126073-9126803	731	9126281	106	58.0631	7.56955	54.2866	SbTF31_2_peak_1192	1:9126098-9126836	739	9126527	101	43.1292	5.57282	39.9858	SORBI_3001G117200	ABC1:ABC1 atypical kinase-like domain	[GO:0005524:ATP binding:molecular_function]|[GO:0016301:kinase activity:molecular_function]|[GO:0046872:metal ion binding:molecular_function]|[GO:0004674:protein serine/threonine kinase activity:molecular_function]|[GO:0035556:intracellular signal transduction:biological_process]|[GO:0018105:peptidyl-serine phosphorylation:biological_process]|[GO:0046777:protein autophosphorylation:biological_pro…	--	--
Merged-10-788912-2	10:788593-789209	Promoter (<=1kb)	-221	KXG19136	macs2out/SbTF31_1_peaks.narrowPeak|macs2out/SbTF31_2_peaks.narrowPeak	2	788919	564	88	44.1673	6.57066	41.0183	SbTF31_1_peak_9209	10:788593-789179	587	788910	79	31.8614	5.11142	29.2659	SbTF31_2_peak_9442	10:788668-789209	542	788928	98	56.4733	8.02991	52.7706	SORBI_3010G009600	-	--	--	--
Merged-2-4175713-2	2:4174829-4176542	Promoter (1-2kb)	-1371	KXG34458	macs2out/SbTF31_1_peaks.narrowPeak|macs2out/SbTF31_2_peaks.narrowPeak	2	4175767	1620	85	42.9074	6.56582	39.7813	SbTF31_1_peak_16440	2:4174829-4176504	1676	4175189	76	34.9107	5.8666	32.1526	SbTF31_2_peak_16723	2:4174978-4176542	1565	4176345	95	50.9042	7.26504	47.41	SORBI_3002G043900	-	--	--	--
Merged-6-44997565-2	6:44997336-44997846	Promoter (1-2kb)	-1421	EES10818	macs2out/SbTF31_1_peaks.narrowPeak|macs2out/SbTF31_2_peaks.narrowPeak	2	44997526	410	88	43.8098	6.56402	40.6187	SbTF31_1_peak_53020	6:44997336-44997846	511	44997492	90	45.937	6.78826	42.6291	SbTF31_2_peak_53464	6:44997385-44997693	309	44997561	86	41.6827	6.33977	38.6083	SORBI_3006G081100	S10_plectin:Plectin/S10 domain	[GO:0003723:RNA binding:molecular_function]|[GO:0003735:structural constituent of ribosome:molecular_function]|[GO:0000028:ribosomal small subunit assembly:biological_process]|[GO:0022627:cytosolic small ribosomal subunit:cellular_component]	[K02947:RP-S10e, RPS10; small subunit ribosomal protein S10e]	[03010 Ribosome [PATH:ko03010];05171 Coronavirus disease - COVID-19 [PATH:ko05171];03011 Ribosome [BR:ko03011]]
Merged-1-78760742-2	1:78759815-78761811	Promoter (1-2kb)	-1102	KXG40282	macs2out/SbTF31_1_peaks.narrowPeak|macs2out/SbTF31_2_peaks.narrowPeak	2	78760868	1853	85	42.518	6.56281	39.396	SbTF31_1_peak_8792	1:78759815-78761527	1713	78761327	79	38.1966	6.25698	35.2695	SbTF31_2_peak_9026	1:78759818-78761811	1994	78760409	91	46.8394	6.86865	43.5225	SORBI_3001G522600	ELM2:ELM2 domain	[GO:0046872:metal ion binding:molecular_function]|[GO:0019904:protein domain specific binding:molecular_function]|[GO:0070063:RNA polymerase binding:molecular_function]|[GO:0006397:mRNA processing:biological_process]|[GO:0006366:transcription by RNA polymerase II:biological_process]	--	--
Merged-10-37012108-2	10:37011120-37013087	Promoter (<=1kb)	-945	OQU76407	macs2out/SbTF31_1_peaks.narrowPeak|macs2out/SbTF31_2_peaks.narrowPeak	2	37012571	1884	89	44.2494	6.55983	41.0376	SbTF31_1_peak_12996	10:37011214-37013014	1801	37012545	92	46.9177	6.79834	43.5613	SbTF31_2_peak_13303	10:37011120-37013087	1968	37012597	86	41.5811	6.32132	38.5139	SORBI_3010G142600	-	--	--	--
Merged-4-7047591-2	4:7047150-7048087	Promoter (<=1kb)	-696	EES04719	macs2out/SbTF31_1_peaks.narrowPeak|macs2out/SbTF31_2_peaks.narrowPeak	2	7047777	880	77	39.0431	6.55739	36.0864	SbTF31_1_peak_33851	4:7047154-7047975	822	7047768	78	39.6328	6.63199	36.633	SbTF31_2_peak_34259	4:7047150-7048087	938	7047787	77	38.4533	6.48279	35.5398	SORBI_3004G084900	SPX:SPX domain	[GO:0070417:cellular response to cold:biological_process]|[GO:0016036:cellular response to phosphate starvation:biological_process]|[GO:0080040:positive regulation of cellular response to phosphate starvation:biological_process]|[GO:0005634:nucleus:cellular_component]	--	--
Merged-4-58004349-2	4:58003983-58004726	Promoter (<=1kb)	-79	KXG30720	macs2out/SbTF31_1_peaks.narrowPeak|macs2out/SbTF31_2_peaks.narrowPeak	2	58004262	723	96	47.4823	6.55611	44.12	SbTF31_1_peak_39200	4:58003994-58004726	733	58004332	99	46.4222	6.18948	43.091	SbTF31_2_peak_39577	4:58003983-58004695	713	58004192	94	48.5423	6.92274	45.1489	SORBI_3004G230500	-	--	--	--
Merged-3-67640614-2	3:67640033-67641168	Promoter (1-2kb)	-1722	OQU87877	macs2out/SbTF31_1_peaks.narrowPeak|macs2out/SbTF31_2_peaks.narrowPeak	2	67640637	1099	86	43.1022	6.55493	39.9494	SbTF31_1_peak_32106	3:67640097-67641168	1072	67640956	83	40.5176	6.36743	37.4726	SbTF31_2_peak_32462	3:67640033-67641159	1127	67640319	90	45.6868	6.74243	42.4262	SORBI_3003G358800	PK_Tyr_Ser-Thr:Protein tyrosine and serine/threonine kinase	[GO:0005524:ATP binding:molecular_function]|[GO:0005516:calmodulin binding:molecular_function]|[GO:0004683:calmodulin-dependent protein kinase activity:molecular_function]|[GO:0004674:protein serine/threonine kinase activity:molecular_function]|[GO:0009737:response to abscisic acid:biological_process]|[GO:0009409:response to cold:biological_process]|[GO:0042542:response to hydrogen peroxide:biolo…	--	--
Merged-3-14809757-2	3:14809590-14809919	Promoter (<=1kb)	-849	EES00638	macs2out/SbTF31_1_peaks.narrowPeak|macs2out/SbTF31_2_peaks.narrowPeak	2	14809747	317	94	46.5479	6.55234	43.246	SbTF31_1_peak_26358	3:14809609-14809919	311	14809734	87	40.0762	5.97983	37.0523	SbTF31_2_peak_26719	3:14809590-14809913	324	14809760	101	53.0196	7.12486	49.4398	SORBI_3003G144800	PADRE:PADRE domain	--	--	--
Merged-9-56579482-2	9:56579352-56579610	Promoter (1-2kb)	-1178	KXG22496	macs2out/SbTF31_1_peaks.narrowPeak|macs2out/SbTF31_2_peaks.narrowPeak	2	56579458	256	73	36.9778	6.54791	34.1249	SbTF31_1_peak_74425	9:56579352-56579610	259	56579456	72	36.2298	6.48357	33.4031	SbTF31_2_peak_75091	9:56579358-56579610	253	56579461	74	37.7258	6.61226	34.8468	SORBI_3009G223200	CRS1_YhbY:CRS1 / YhbY (CRM) domain	[GO:0003723:RNA binding:molecular_function]|[GO:0000373:Group II intron splicing:biological_process]|[GO:0006397:mRNA processing:biological_process]|[GO:0009507:chloroplast:cellular_component]|[GO:0009570:chloroplast stroma:cellular_component]|[GO:0005739:mitochondrion:cellular_component]	[K07574:yhbY; RNA-binding protein]	[03009 Ribosome biogenesis [BR:ko03009]]
Merged-2-70060998-2	2:70060842-70061156	Promoter (<=1kb)	-312	EER99507	macs2out/SbTF31_1_peaks.narrowPeak|macs2out/SbTF31_2_peaks.narrowPeak	2	70060992	309	73	36.9848	6.54759	34.1322	SbTF31_1_peak_23605	2:70060842-70061156	315	70060995	71	35.3767	6.39476	32.5934	SbTF31_2_peak_23948	2:70060847-70061149	303	70060990	75	38.5929	6.70042	35.6711	SORBI_3002G332000	-	--	--	--
Merged-1-68219838-2	1:68219691-68219991	Promoter (1-2kb)	-1997	EER92376	macs2out/SbTF31_1_peaks.narrowPeak|macs2out/SbTF31_2_peaks.narrowPeak	2	68219840	292	82	41.3261	6.54741	38.2824	SbTF31_1_peak_7556	1:68219691-68219976	286	68219829	71	32.0564	5.7038	29.4494	SbTF31_2_peak_7736	1:68219694-68219991	298	68219852	93	50.5957	7.39101	47.1153	SORBI_3001G396600	Glyco_transf_34:galactosyl transferase GMA12/MNN10 family	[GO:0016758:transferase activity, transferring hexosyl groups:molecular_function]|[GO:0009969:xyloglucan biosynthetic process:biological_process]|[GO:0005768:endosome:cellular_component]|[GO:0000139:Golgi membrane:cellular_component]|[GO:0016021:integral component of membrane:cellular_component]|[GO:0005802:trans-Golgi network:cellular_component]	--	--
Merged-8-60253606-2	8:60253482-60253727	Promoter (1-2kb)	-1493	EES16360	macs2out/SbTF31_1_peaks.narrowPeak|macs2out/SbTF31_2_peaks.narrowPeak	2	60253623	237	76	38.5378	6.54596	35.606	SbTF31_1_peak_68242	8:60253495-60253723	229	60253613	76	38.2678	6.53657	35.3363	SbTF31_2_peak_68824	8:60253482-60253727	246	60253633	77	38.8077	6.55534	35.8757	SORBI_3008G168600	-	--	--	--
Merged-4-67014678-2	4:67014508-67014858	Promoter (<=1kb)	-429	KXG31318	macs2out/SbTF31_1_peaks.narrowPeak|macs2out/SbTF31_2_peaks.narrowPeak	2	67014682	335	82	41.5161	6.54571	38.4808	SbTF31_1_peak_40328	4:67014508-67014832	325	67014681	68	29.5645	5.43987	27.0916	SbTF31_2_peak_40676	4:67014514-67014858	345	67014684	96	53.4677	7.65155	49.8699	SORBI_3004G338200	GUB_WAK_bind:Wall-associated receptor kinase galacturonan-binding	[GO:0005524:ATP binding:molecular_function]|[GO:0005509:calcium ion binding:molecular_function]|[GO:0030247:polysaccharide binding:molecular_function]|[GO:0004674:protein serine/threonine kinase activity:molecular_function]|[GO:0007166:cell surface receptor signaling pathway:biological_process]|[GO:0048527:lateral root development:biological_process]|[GO:0006468:protein phosphorylation:biological…	--	--
Merged-1-22573847-2	1:22573355-22574339	Promoter (<=1kb)	-666	KXG38427	macs2out/SbTF31_1_peaks.narrowPeak|macs2out/SbTF31_2_peaks.narrowPeak	2	22574017	965	87	43.4798	6.54359	40.3063	SbTF31_1_peak_2792	1:22573375-22574320	946	22573862	85	41.1605	6.32421	38.0815	SbTF31_2_peak_2861	1:22573355-22574339	985	22574172	90	45.799	6.76296	42.5311	SORBI_3001G232600	-	--	--	--
Merged-1-1345093-2	1:1344941-1345233	Promoter (1-2kb)	-1159	KXG37149	macs2out/SbTF31_1_peaks.narrowPeak|macs2out/SbTF31_2_peaks.narrowPeak	2	1345070	274	73	37.6971	6.54302	34.8473	SbTF31_1_peak_178	1:1344973-1345227	255	1345069	57	24.0994	5.15133	21.9133	SbTF31_2_peak_183	1:1344941-1345233	293	1345072	89	51.2948	7.93471	47.7814	SORBI_3001G015100	Cupin_2:Cupin domain	[GO:0005634:nucleus:cellular_component]	--	--
Merged-2-30144622-2	2:30144239-30145010	Promoter (1-2kb)	-1714	KXG35218	macs2out/SbTF31_1_peaks.narrowPeak|macs2out/SbTF31_2_peaks.narrowPeak	2	30144651	758	88	43.9796	6.54272	40.7888	SbTF31_1_peak_19463	2:30144239-30144992	754	30144666	83	39.417	6.16271	36.4286	SbTF31_2_peak_19784	2:30144249-30145010	762	30144637	94	48.5423	6.92274	45.1489	SORBI_3002G146800	-	--	--	--
Merged-6-44405752-2	6:44405399-44406063	Promoter (<=1kb)	-699	OQU81572	macs2out/SbTF31_1_peaks.narrowPeak|macs2out/SbTF31_2_peaks.narrowPeak	2	44405726	614	77	39.0529	6.54233	36.0981	SbTF31_1_peak_52960	6:44405399-44406055	657	44405726	83	43.8978	7.02776	40.6854	SbTF31_2_peak_53411	6:44405492-44406063	572	44405727	72	34.208	6.05691	31.5108	SORBI_3006G078300	-	--	--	--
Merged-2-59369604-2	2:59369037-59370173	Promoter (<=1kb)	-781	OQU89500	macs2out/SbTF31_1_peaks.narrowPeak|macs2out/SbTF31_2_peaks.narrowPeak	2	59369402	1133	103	50.4271	6.54197	46.9511	SbTF31_1_peak_22391	2:59369039-59370167	1129	59369392	99	45.215	6.00181	41.9379	SbTF31_2_peak_22742	2:59369037-59370173	1137	59369412	107	55.6391	7.08214	51.9643	SORBI_3002G203300	-	--	--	--
Merged-6-1942873-2	6:1942708-1943027	Promoter (<=1kb)	-258	EES11784	macs2out/SbTF31_1_peaks.narrowPeak|macs2out/SbTF31_2_peaks.narrowPeak	2	1942891	300	83	41.4549	6.54115	38.3769	SbTF31_1_peak_48441	6:1942708-1943019	312	1942880	86	44.172	6.80447	40.9427	SbTF31_2_peak_48785	6:1942739-1943027	289	1942903	80	38.7377	6.27784	35.8111	SORBI_3006G013800	CBS:CBS domain	[GO:0003938:IMP dehydrogenase activity:molecular_function]|[GO:0046872:metal ion binding:molecular_function]|[GO:0000166:nucleotide binding:molecular_function]|[GO:0006177:GMP biosynthetic process:biological_process]|[GO:0006183:GTP biosynthetic process:biological_process]	--	--
Merged-9-51796032-2	9:51795785-51796430	Promoter (1-2kb)	-1346	KXG22140	macs2out/SbTF31_1_peaks.narrowPeak|macs2out/SbTF31_2_peaks.narrowPeak	2	51795945	457	90	44.6261	6.53977	41.4047	SbTF31_1_peak_73799	9:51795785-51796092	308	51795944	85	39.8315	6.08394	36.8202	SbTF31_2_peak_74477	9:51795824-51796430	607	51795946	95	49.4207	6.99561	45.9892	SORBI_3009G160300	-	--	--	--
Merged-1-78552183-2	1:78552002-78552405	Promoter (<=1kb)	-301	KXG40262	macs2out/SbTF31_1_peaks.narrowPeak|macs2out/SbTF31_2_peaks.narrowPeak	2	78552160	362	77	38.7356	6.5382	35.7941	SbTF31_1_peak_8765	1:78552004-78552405	402	78552161	79	40.5549	6.72742	37.5092	SbTF31_2_peak_8997	1:78552002-78552324	323	78552159	75	36.9163	6.34899	34.079	SORBI_3001G519600	-	--	--	--
Merged-3-13399292-2	3:13399104-13399459	Promoter (1-2kb)	-1279	EES00609	macs2out/SbTF31_1_peaks.narrowPeak|macs2out/SbTF31_2_peaks.narrowPeak	2	13399277	332	99	49.1295	6.53266	45.7878	SbTF31_1_peak_26169	3:13399104-13399459	356	13399269	117	61.8835	7.30359	58.0103	SbTF31_2_peak_26533	3:13399149-13399456	308	13399286	81	36.3755	5.76174	33.5652	SORBI_3003G138400	WRKY:WRKY DNA -binding domain	[GO:0003700:DNA-binding transcription factor activity:molecular_function]|[GO:0043565:sequence-specific DNA binding:molecular_function]|[GO:0080169:cellular response to boron-containing substance deprivation:biological_process]|[GO:0016036:cellular response to phosphate starvation:biological_process]|[GO:0009873:ethylene-activated signaling pathway:biological_process]|[GO:0045892:negative regulat…	--	--
Merged-9-48194603-2	9:48194245-48194922	Promoter (1-2kb)	-1451	OQU77953	macs2out/SbTF31_1_peaks.narrowPeak|macs2out/SbTF31_2_peaks.narrowPeak	2	48194445	626	80	40.2696	6.53218	37.2491	SbTF31_1_peak_73402	9:48194245-48194910	666	48194448	82	41.5404	6.65015	38.4407	SbTF31_2_peak_74079	9:48194337-48194922	586	48194442	79	38.9988	6.41421	36.0575	SORBI_3009G128300	-	--	--	--
Merged-6-32052176-2	6:32051957-32052360	Promoter (1-2kb)	-1602	OQU81347	macs2out/SbTF31_1_peaks.narrowPeak|macs2out/SbTF31_2_peaks.narrowPeak	2	32052213	368	83	41.6226	6.52973	38.5397	SbTF31_1_peak_51502	6:32052028-32052360	333	32052224	80	39.0346	6.33519	36.0631	SbTF31_2_peak_51926	6:32051957-32052359	403	32052202	87	44.2106	6.72428	41.0163	SORBI_3006G045500	zf-MYND:MYND finger	[GO:0016567:protein ubiquitination:biological_process]|[GO:0005634:nucleus:cellular_component]	--	--
Merged-2-65181339-2	2:65181020-65181818	Promoter (<=1kb)	-536	EER99203	macs2out/SbTF31_1_peaks.narrowPeak|macs2out/SbTF31_2_peaks.narrowPeak	2	65181301	600	91	45.157	6.52935	41.9004	SbTF31_1_peak_23033	2:65181059-65181459	401	65181299	91	46.1865	6.74964	42.8643	SbTF31_2_peak_23383	2:65181020-65181818	799	65181304	92	44.1274	6.30905	40.9366	SORBI_3002G267400	DNA_pol_delta_4:DNA polymerase delta, subunit 4	[GO:0071897:DNA biosynthetic process:biological_process]|[GO:0000731:DNA synthesis involved in DNA repair:biological_process]|[GO:0006261:DNA-dependent DNA replication:biological_process]|[GO:0043625:delta DNA polymerase complex:cellular_component]	[K03505:POLD4; DNA polymerase delta subunit 4]	[03030 DNA replication [PATH:ko03030];03410 Base excision repair [PATH:ko03410];03420 Nucleotide excision repair [PATH:ko03420];03430 Mismatch repair [PATH:ko03430];03440 Homologous recombination [PATH:ko03440];03032 DNA replication proteins [BR:ko03032];03400 DNA repair and recombination proteins [BR:ko03400]]
Merged-3-72464751-2	3:72464417-72465108	Promoter (<=1kb)	-788	EES04185	macs2out/SbTF31_1_peaks.narrowPeak|macs2out/SbTF31_2_peaks.narrowPeak	2	72464574	669	90	44.5418	6.52745	41.32	SbTF31_1_peak_32653	3:72464417-72465108	692	72464572	85	41.0798	6.30944	38.0048	SbTF31_2_peak_33029	3:72464418-72465064	647	72464576	95	48.0039	6.74546	44.6352	SORBI_3003G419300	TAXi_N:Xylanase inhibitor N-terminal	[GO:0004190:aspartic-type endopeptidase activity:molecular_function]|[GO:0008843:endochitinase activity:molecular_function]|[GO:0006032:chitin catabolic process:biological_process]|[GO:0050832:defense response to fungus:biological_process]|[GO:0000272:polysaccharide catabolic process:biological_process]|[GO:0040008:regulation of growth:biological_process]|[GO:0048364:root development:biological_p…	--	--
Merged-5-4485145-2	5:4484992-4485300	Promoter (<=1kb)	-683	EES08030	macs2out/SbTF31_1_peaks.narrowPeak|macs2out/SbTF31_2_peaks.narrowPeak	2	4485170	303	75	38.0846	6.52724	35.1772	SbTF31_1_peak_41146	5:4484992-4485293	302	4485177	81	42.8588	7.00939	39.6952	SbTF31_2_peak_41485	5:4484997-4485300	304	4485164	70	33.3104	6.0451	30.6592	SORBI_3005G047300	F-box-like:F-box-like	--	--	--
Merged-7-54911184-2	7:54910368-54912002	Promoter (<=1kb)	-920	OQU80472	macs2out/SbTF31_1_peaks.narrowPeak|macs2out/SbTF31_2_peaks.narrowPeak	2	54911231	1627	88	43.6303	6.52179	40.4545	SbTF31_1_peak_60636	7:54910374-54912002	1629	54911721	83	39.246	6.13133	36.2645	SbTF31_2_peak_61183	7:54910368-54911992	1625	54910741	93	48.0146	6.91224	44.6446	SORBI_3007G131950	-	--	--	--
Merged-10-57615540-2	10:57615383-57615693	Promoter (1-2kb)	-1130	EER88829	macs2out/SbTF31_1_peaks.narrowPeak|macs2out/SbTF31_2_peaks.narrowPeak	2	57615550	303	106	51.6962	6.52132	48.1701	SbTF31_1_peak_15432	10:57615395-57615693	299	57615549	100	46.7931	6.18048	43.4473	SbTF31_2_peak_15738	10:57615383-57615690	308	57615552	112	56.5993	6.86215	52.8929	SORBI_3010G233500	Inhibitor_I29:Cathepsin propeptide inhibitor domain (I29)	[GO:0008234:cysteine-type peptidase activity:molecular_function]|[GO:0005788:endoplasmic reticulum lumen:cellular_component]	--	--
Merged-3-5283240-2	3:5282902-5283576	Promoter (<=1kb)	-354	OQU86262	macs2out/SbTF31_1_peaks.narrowPeak|macs2out/SbTF31_2_peaks.narrowPeak	2	5283130	651	80	40.1559	6.52119	37.1514	SbTF31_1_peak_25211	3:5282928-5283554	627	5283131	88	47.1067	7.18941	43.7437	SbTF31_2_peak_25553	3:5282902-5283576	675	5283130	72	33.2052	5.85296	30.5592	SORBI_3003G059750	Bromodomain:Bromodomain	[GO:0005158:insulin receptor binding:molecular_function]|[GO:0070577:lysine-acetylated histone binding:molecular_function]|[GO:0007010:cytoskeleton organization:biological_process]|[GO:0008286:insulin receptor signaling pathway:biological_process]|[GO:0043066:negative regulation of apoptotic process:biological_process]|[GO:2001237:negative regulation of extrinsic apoptotic signaling pathway:biolo…	--	--
Merged-6-59180470-2	6:59180126-59180852	Promoter (1-2kb)	-1657	EES11604	macs2out/SbTF31_1_peaks.narrowPeak|macs2out/SbTF31_2_peaks.narrowPeak	2	59180545	689	98	48.251	6.51994	44.8912	SbTF31_1_peak_54692	6:59180126-59180776	651	59180533	108	56.5971	7.15968	52.8632	SbTF31_2_peak_55173	6:59180126-59180852	727	59180558	88	39.9049	5.8802	36.9193	SORBI_3006G254300	RCC1_2:Regulator of chromosome condensation (RCC1) repeat	[GO:0005085:guanyl-nucleotide exchange factor activity:molecular_function]|[GO:0008017:microtubule binding:molecular_function]|[GO:0019904:protein domain specific binding:molecular_function]|[GO:0019901:protein kinase binding:molecular_function]|GO:0048365|[GO:0003723:RNA binding:molecular_function]|[GO:0031267:small GTPase binding:molecular_function]|[GO:0090630:activation of GTPase activity:bio…	--	--
Merged-10-21132461-2	10:21132101-21133061	Promoter (<=1kb)	-2	KXG19948	macs2out/SbTF31_1_peaks.narrowPeak|macs2out/SbTF31_2_peaks.narrowPeak	2	21132304	717	88	43.5934	6.51906	40.4156	SbTF31_1_peak_11621	10:21132106-21133061	956	21132328	92	47.1708	6.84409	43.8051	SbTF31_2_peak_11910	10:21132101-21132578	478	21132281	84	40.0161	6.19403	37.0262	SORBI_3010G137100	-	--	--	--
Merged-3-62702136-2	3:62701892-62702383	Promoter (<=1kb)	-121	EES03605	macs2out/SbTF31_1_peaks.narrowPeak|macs2out/SbTF31_2_peaks.narrowPeak	2	62702203	481	109	53.2428	6.51614	49.6652	SbTF31_1_peak_31504	3:62701901-62702370	470	62702196	103	47.2644	6.05818	43.8949	SbTF31_2_peak_31881	3:62701892-62702383	492	62702210	116	59.2213	6.97409	55.4355	SORBI_3003G294600	PHD:PHD-finger	[GO:0003682:chromatin binding:molecular_function]|[GO:0003677:DNA binding:molecular_function]|[GO:0046872:metal ion binding:molecular_function]|[GO:0006325:chromatin organization:biological_process]|[GO:0009740:gibberellic acid mediated signaling pathway:biological_process]|[GO:1903507:negative regulation of nucleic acid-templated transcription:biological_process]|[GO:0009939:positive regulation …	--	--
Merged-7-58319220-2	7:58319051-58319376	Promoter (<=1kb)	-465	OQU80607	macs2out/SbTF31_1_peaks.narrowPeak|macs2out/SbTF31_2_peaks.narrowPeak	2	58319228	300	78	39.8447	6.51253	36.8824	SbTF31_1_peak_61030	7:58319051-58319363	313	58319242	93	52.3293	7.72648	48.7474	SbTF31_2_peak_61598	7:58319090-58319376	287	58319215	64	27.36	5.29857	25.0173	SORBI_3007G151250	CxxCxxCC:Putative zinc- or iron-chelating domain	--	--	--
Merged-4-5559070-2	4:5558667-5559489	Promoter (<=1kb)	-448	EES06395	macs2out/SbTF31_1_peaks.narrowPeak|macs2out/SbTF31_2_peaks.narrowPeak	2	5559239	805	95	47.0455	6.51219	43.7567	SbTF31_1_peak_33660	4:5558667-5559489	823	5559226	109	57.7156	7.26264	53.9483	SbTF31_2_peak_34071	4:5558669-5559456	788	5559253	81	36.3755	5.76174	33.5652	SORBI_3004G068300	H_PPase:Inorganic H+ pyrophosphatase	[GO:0004427:inorganic diphosphatase activity:molecular_function]|[GO:0046872:metal ion binding:molecular_function]|[GO:0009678:pyrophosphate hydrolysis-driven proton transmembrane transporter activity:molecular_function]|[GO:0016021:integral component of membrane:cellular_component]|[GO:0005774:vacuolar membrane:cellular_component]	--	--
Merged-4-453805-2	4:453666-453945	Promoter (1-2kb)	-1579	OQU84156	macs2out/SbTF31_1_peaks.narrowPeak|macs2out/SbTF31_2_peaks.narrowPeak	2	453795	268	76	38.3731	6.51191	35.4486	SbTF31_1_peak_32971	4:453678-453945	268	453802	78	39.0879	6.52099	36.1125	SbTF31_2_peak_33363	4:453666-453933	268	453789	75	37.6583	6.50283	34.7847	SORBI_3004G005300	PK_Tyr_Ser-Thr:Protein tyrosine and serine/threonine kinase	[GO:0005524:ATP binding:molecular_function]|[GO:0043621:protein self-association:molecular_function]|[GO:0004674:protein serine/threonine kinase activity:molecular_function]|[GO:0004712:protein serine/threonine/tyrosine kinase activity:molecular_function]|[GO:0004713:protein tyrosine kinase activity:molecular_function]|[GO:0018108:peptidyl-tyrosine phosphorylation:biological_process]|[GO:0006468:…	--	--
Merged-7-6288817-2	7:6288214-6289206	Promoter (1-2kb)	-1469	KXG24571	macs2out/SbTF31_1_peaks.narrowPeak|macs2out/SbTF31_2_peaks.narrowPeak	2	6288834	774	74	37.5046	6.50509	34.6242	SbTF31_1_peak_55740	7:6288647-6289206	560	6288848	79	41.4977	6.9226	38.4006	SbTF31_2_peak_56195	7:6288214-6289201	988	6288820	70	33.5114	6.08757	30.8478	SORBI_3007G060400	-	--	--	--
Merged-3-41292228-2	3:41291859-41292600	Promoter (<=1kb)	-439	KXG32607	macs2out/SbTF31_1_peaks.narrowPeak|macs2out/SbTF31_2_peaks.narrowPeak	2	41292426	728	72	36.5699	6.50481	33.7374	SbTF31_1_peak_28910	3:41291870-41292584	715	41292430	75	38.8243	6.75002	35.8636	SbTF31_2_peak_29325	3:41291859-41292600	742	41292423	70	34.3156	6.25961	31.6112	SORBI_3003G174400	-	--	--	--
Merged-1-5940161-2	1:5940002-5940320	Promoter (<=1kb)	-701	EER90827	macs2out/SbTF31_1_peaks.narrowPeak|macs2out/SbTF31_2_peaks.narrowPeak	2	5940142	319	75	37.9027	6.50359	35.0033	SbTF31_1_peak_745	1:5940002-5940320	319	5940139	78	40.0221	6.71214	37.0005	SbTF31_2_peak_767	1:5940002-5940320	319	5940145	73	35.7834	6.29504	33.006	SORBI_3001G077400	p450:Cytochrome P450	[GO:0009978:allene oxide synthase activity:molecular_function]|[GO:0020037:heme binding:molecular_function]|[GO:0047987:hydroperoxide dehydratase activity:molecular_function]|[GO:0005506:iron ion binding:molecular_function]|[GO:0004497:monooxygenase activity:molecular_function]|[GO:0016491:oxidoreductase activity:molecular_function]|[GO:0016705:oxidoreductase activity, acting on paired donors, wi…	[K01723:AOS,CYP74A; hydroperoxide dehydratase]	[00592 alpha-Linolenic acid metabolism [PATH:ko00592];00199 Cytochrome P450 [BR:ko00199]]
Merged-1-68523749-2	1:68522877-68524276	Promoter (<=1kb)	-388	KXG39547	macs2out/SbTF31_1_peaks.narrowPeak|macs2out/SbTF31_2_peaks.narrowPeak	2	68524038	1047	85	42.393	6.50325	39.2747	SbTF31_1_peak_7584	1:68522877-68524269	1393	68524055	81	39.0992	6.26407	36.1233	SbTF31_2_peak_7766	1:68523576-68524276	701	68524021	90	45.6868	6.74243	42.4262	SORBI_3001G399700	RNase_H_2:RNase_H superfamily	[GO:0008296:3'-5'-exodeoxyribonuclease activity:molecular_function]|[GO:0004527:exonuclease activity:molecular_function]|[GO:0046872:metal ion binding:molecular_function]|[GO:0003676:nucleic acid binding:molecular_function]|[GO:0000738:DNA catabolic process, exonucleolytic:biological_process]|[GO:0009507:chloroplast:cellular_component]|[GO:0005737:cytoplasm:cellular_component]|[GO:0005739:mitocho…	[K02342:dnaQ; DNA polymerase III subunit epsilon]	[03030 DNA replication [PATH:ko03030];03430 Mismatch repair [PATH:ko03430];03440 Homologous recombination [PATH:ko03440];03032 DNA replication proteins [BR:ko03032];03400 DNA repair and recombination proteins [BR:ko03400]]
Merged-5-64480765-2	5:64480392-64481139	Promoter (1-2kb)	-1209	KXG28793	macs2out/SbTF31_1_peaks.narrowPeak|macs2out/SbTF31_2_peaks.narrowPeak	2	64480740	731	89	44.1499	6.50307	40.9455	SbTF31_1_peak_47385	5:64480392-64481139	748	64480741	87	42.1656	6.34797	39.0376	SbTF31_2_peak_47732	5:64480409-64481123	715	64480740	92	46.1341	6.65817	42.8533	SORBI_3005G167200	Prenyltrans:Prenyltransferase and squalene oxidase repeat	[GO:0042300:beta-amyrin synthase activity:molecular_function]|[GO:0000250:lanosterol synthase activity:molecular_function]|[GO:0016104:triterpenoid biosynthetic process:biological_process]|[GO:0016021:integral component of membrane:cellular_component]|[GO:0005811:lipid droplet:cellular_component]	[K19011:OSC6; achilleol B synthase]	[00909 Sesquiterpenoid and triterpenoid biosynthesis [PATH:ko00909]]
Merged-8-58129507-2	8:58128877-58130174	Promoter (1-2kb)	-1677	EES17296	macs2out/SbTF31_1_peaks.narrowPeak|macs2out/SbTF31_2_peaks.narrowPeak	2	58129093	1258	111	53.8421	6.50025	50.2488	SbTF31_1_peak_67968	8:58128880-58130174	1295	58129093	103	47.2644	6.05818	43.8949	SbTF31_2_peak_68551	8:58128877-58130098	1222	58129093	119	60.4198	6.94232	56.6026	SORBI_3008G147800	HLH:Helix-loop-helix DNA-binding domain	[GO:0003677:DNA binding:molecular_function]|[GO:0001228:DNA-binding transcription activator activity, RNA polymerase II-specific:molecular_function]|[GO:0003700:DNA-binding transcription factor activity:molecular_function]|[GO:0046983:protein dimerization activity:molecular_function]|[GO:0006355:regulation of transcription, DNA-templated:biological_process]|[GO:0009733:response to auxin:biologica…	--	--
Merged-3-56522169-2	3:56521900-56522561	Promoter (<=1kb)	-164	KXG32931	macs2out/SbTF31_1_peaks.narrowPeak|macs2out/SbTF31_2_peaks.narrowPeak	2	56522077	526	80	40.4003	6.49946	37.4109	SbTF31_1_peak_30756	3:56521900-56522561	662	56522074	94	52.4407	7.64898	48.8548	SbTF31_2_peak_31156	3:56521913-56522302	390	56522081	66	28.3599	5.34993	25.9671	SORBI_3003G227800	p450:Cytochrome P450	[GO:0020037:heme binding:molecular_function]|[GO:0005506:iron ion binding:molecular_function]|[GO:0004497:monooxygenase activity:molecular_function]|[GO:0016705:oxidoreductase activity, acting on paired donors, with incorporation or reduction of molecular oxygen:molecular_function]|[GO:0016021:integral component of membrane:cellular_component]	--	--
Merged-2-42580974-2	2:42580662-42581279	Promoter (<=1kb)	-330	EER98613	macs2out/SbTF31_1_peaks.narrowPeak|macs2out/SbTF31_2_peaks.narrowPeak	2	42580828	603	80	40.2103	6.4993	37.2063	SbTF31_1_peak_20417	2:42580684-42581279	596	42580838	74	34.4789	5.94298	31.7459	SbTF31_2_peak_20752	2:42580662-42581271	610	42580818	87	45.9416	7.05563	42.6667	SORBI_3002G150400	LEA_2:Late embryogenesis abundant protein	--	--	--
Merged-2-14471594-2	2:14471352-14471956	Promoter (<=1kb)	-408	EER96279	macs2out/SbTF31_1_peaks.narrowPeak|macs2out/SbTF31_2_peaks.narrowPeak	2	14471482	483	76	38.5566	6.49868	35.6423	SbTF31_1_peak_17635	2:14471352-14471714	363	14471476	67	30.5511	5.7232	28.0233	SbTF31_2_peak_17939	2:14471354-14471956	603	14471488	86	46.562	7.27415	43.2613	SORBI_3002G117000	-	[GO:1904962:plastid to vacuole vesicle-mediated transport:biological_process]|[GO:0071211:protein targeting to vacuole involved in autophagy:biological_process]|[GO:0031969:chloroplast membrane:cellular_component]|[GO:0009570:chloroplast stroma:cellular_component]|[GO:0005829:cytosol:cellular_component]|[GO:0005783:endoplasmic reticulum:cellular_component]|[GO:0005789:endoplasmic reticulum membra…	--	--
Merged-9-3598080-2	9:3597941-3598246	Promoter (<=1kb)	-116	KXG21266	macs2out/SbTF31_1_peaks.narrowPeak|macs2out/SbTF31_2_peaks.narrowPeak	2	3598062	271	79	39.5745	6.49402	36.5998	SbTF31_1_peak_68992	9:3597941-3598246	306	3598063	87	46.5119	7.16746	43.1768	SbTF31_2_peak_69585	9:3597949-3598185	237	3598061	71	32.6371	5.82059	30.0227	SORBI_3009G038200	-	--	--	--
Merged-1-15359604-2	1:15359036-15360975	Promoter (<=1kb)	-862	OQU91445	macs2out/SbTF31_1_peaks.narrowPeak|macs2out/SbTF31_2_peaks.narrowPeak	2	15359197	1115	79	39.498	6.49359	36.5309	SbTF31_1_peak_1972	1:15359058-15360975	1918	15359194	73	33.668	5.86374	30.977	SbTF31_2_peak_2011	1:15359036-15359348	313	15359201	85	45.3279	7.12343	42.0848	SORBI_3001G180950	-	--	--	--
Merged-3-38435072-2	3:38434792-38435345	Promoter (1-2kb)	-1901	OQU86915	macs2out/SbTF31_1_peaks.narrowPeak|macs2out/SbTF31_2_peaks.narrowPeak	2	38435181	532	79	39.6215	6.49331	36.6349	SbTF31_1_peak_28578	3:38434822-38435345	524	38435187	81	41.6781	6.76863	38.5725	SbTF31_2_peak_28989	3:38434792-38435332	541	38435175	78	37.565	6.218	34.6973	SORBI_3003G173332	zf-CCHC:Zinc knuckle	--	--	--
Merged-1-11185075-2	1:11184718-11185408	Promoter (<=1kb)	-218	EER91090	macs2out/SbTF31_1_peaks.narrowPeak|macs2out/SbTF31_2_peaks.narrowPeak	2	11185226	634	90	44.7043	6.48637	41.5022	SbTF31_1_peak_1436	1:11184718-11185408	691	11185214	100	54.1593	7.40993	50.5085	SbTF31_2_peak_1463	1:11184800-11185377	578	11185238	81	35.2494	5.56282	32.496	SORBI_3001G140200	Homeodomain:Homeodomain	[GO:0000981:DNA-binding transcription factor activity, RNA polymerase II-specific:molecular_function]|[GO:0000978:RNA polymerase II cis-regulatory region sequence-specific DNA binding:molecular_function]|[GO:0006357:regulation of transcription by RNA polymerase II:biological_process]|GO:0000790	--	--
Merged-7-56155005-2	7:56154580-56155438	Promoter (1-2kb)	-1115	EES13882	macs2out/SbTF31_1_peaks.narrowPeak|macs2out/SbTF31_2_peaks.narrowPeak	2	56155174	758	90	44.511	6.48532	41.2881	SbTF31_1_peak_60793	7:56154673-56155438	766	56155154	94	47.4812	6.73447	44.1016	SbTF31_2_peak_61339	7:56154580-56155329	750	56155195	87	41.5408	6.23617	38.4746	SORBI_3007G135700	TCP:TCP family transcription factor	[GO:0003700:DNA-binding transcription factor activity:molecular_function]|[GO:0043565:sequence-specific DNA binding:molecular_function]|[GO:2000032:regulation of secondary shoot formation:biological_process]|[GO:0048831:regulation of shoot system development:biological_process]|[GO:0006355:regulation of transcription, DNA-templated:biological_process]|[GO:0010223:secondary shoot formation:biologi…	--	--
Merged-3-1295947-2	3:1295140-1296387	Promoter (1-2kb)	-1955	OQU86094	macs2out/SbTF31_1_peaks.narrowPeak|macs2out/SbTF31_2_peaks.narrowPeak	2	1296008	874	90	44.5007	6.48332	41.2794	SbTF31_1_peak_24771	3:1295881-1296380	500	1296026	94	47.7587	6.78332	44.3684	SbTF31_2_peak_25110	3:1295140-1296387	1248	1295991	87	41.2426	6.18333	38.1903	SORBI_3003G014500	Nramp:Natural resistance-associated macrophage protein	[GO:0015086:cadmium ion transmembrane transporter activity:molecular_function]|[GO:0005384:manganese ion transmembrane transporter activity:molecular_function]|[GO:0009873:ethylene-activated signaling pathway:biological_process]|[GO:0010104:regulation of ethylene-activated signaling pathway:biological_process]|[GO:0016021:integral component of membrane:cellular_component]	[K14513:EIN2; ethylene-insensitive protein 2]	[04016 MAPK signaling pathway - plant [PATH:ko04016];04075 Plant hormone signal transduction [PATH:ko04075]]
Merged-4-1366985-2	4:1366794-1367159	Promoter (1-2kb)	-1114	EES06180	macs2out/SbTF31_1_peaks.narrowPeak|macs2out/SbTF31_2_peaks.narrowPeak	2	1367002	341	110	53.1337	6.48195	49.5677	SbTF31_1_peak_33102	4:1366794-1367153	360	1367014	114	59.2191	7.11791	55.4131	SbTF31_2_peak_33493	4:1366837-1367159	323	1366990	106	47.0483	5.84599	43.7222	SORBI_3004G017300	Adap_comp_sub:Adaptor complexes medium subunit family	[GO:0006897:endocytosis:biological_process]|[GO:0009630:gravitropism:biological_process]|[GO:0006886:intracellular protein transport:biological_process]|[GO:0016192:vesicle-mediated transport:biological_process]|[GO:0030131:clathrin adaptor complex:cellular_component]|[GO:0031410:cytoplasmic vesicle:cellular_component]|[GO:0030659:cytoplasmic vesicle membrane:cellular_component]|[GO:0005794:Golgi…	--	--
Merged-10-55997148-2	10:55996747-55997560	Promoter (1-2kb)	-1367	EER88769	macs2out/SbTF31_1_peaks.narrowPeak|macs2out/SbTF31_2_peaks.narrowPeak	2	55997377	772	73	37.0843	6.48182	34.2377	SbTF31_1_peak_15226	10:55996779-55997508	730	55997365	65	30.3859	5.86186	27.8657	SbTF31_2_peak_15524	10:55996747-55997560	814	55997390	82	43.7827	7.10177	40.6097	SORBI_3010G216700	Mem_trans:Membrane transport protein	[GO:0010329:auxin efflux transmembrane transporter activity:molecular_function]|[GO:0010315:auxin efflux:biological_process]|[GO:0010252:auxin homeostasis:biological_process]|[GO:0009926:auxin polar transport:biological_process]|[GO:0009734:auxin-activated signaling pathway:biological_process]|[GO:0009958:positive gravitropism:biological_process]|[GO:0009723:response to ethylene:biological_proces…	--	--
Merged-4-1360789-2	4:1360657-1360930	Promoter (<=1kb)	-377	OQU84235	macs2out/SbTF31_1_peaks.narrowPeak|macs2out/SbTF31_2_peaks.narrowPeak	2	1360796	264	79	39.709	6.48079	36.7244	SbTF31_1_peak_33100	4:1360659-1360912	254	1360797	87	46.2127	7.10863	42.8896	SbTF31_2_peak_33491	4:1360657-1360930	274	1360795	72	33.2052	5.85296	30.5592	SORBI_3004G017200	-	--	--	--
Merged-2-22755845-2	2:22755186-22756511	Promoter (1-2kb)	-1006	OQU89062	macs2out/SbTF31_1_peaks.narrowPeak|macs2out/SbTF31_2_peaks.narrowPeak	2	22756071	1312	81	40.8134	6.47928	37.8087	SbTF31_1_peak_18644	2:22755186-22756511	1326	22756051	96	53.6501	7.68625	50.0153	SbTF31_2_peak_18942	2:22755194-22756492	1299	22756092	66	27.9767	5.27231	25.6021	SORBI_3002G141050	RVT_3:Reverse transcriptase-like	--	--	--
Merged-6-2322043-2	6:2321907-2322177	Promoter (1-2kb)	-1756	KXG25807	macs2out/SbTF31_1_peaks.narrowPeak|macs2out/SbTF31_2_peaks.narrowPeak	2	2322073	264	78	38.9051	6.47898	35.9538	SbTF31_1_peak_48485	6:2321917-2322174	258	2322076	81	41.6487	6.76271	38.5442	SbTF31_2_peak_48823	6:2321907-2322177	271	2322070	75	36.1615	6.19526	33.3634	SORBI_3006G015100	DUF4220:Domain of unknown function (DUF4220)	--	--	--
Merged-4-52695304-2	4:52694882-52695745	Promoter (1-2kb)	-1430	EES05228	macs2out/SbTF31_1_peaks.narrowPeak|macs2out/SbTF31_2_peaks.narrowPeak	2	52695320	780	92	45.3251	6.47802	42.0605	SbTF31_1_peak_38545	4:52694947-52695745	799	52695326	92	45.6869	6.57914	42.3873	SbTF31_2_peak_38951	4:52694882-52695642	761	52695314	93	44.9633	6.37689	41.7336	SORBI_3004G174400	zf-C2H2_4:C2H2-type zinc finger	[GO:0003677:DNA binding:molecular_function]|[GO:0046872:metal ion binding:molecular_function]|[GO:0000978:RNA polymerase II cis-regulatory region sequence-specific DNA binding:molecular_function]|[GO:0043565:sequence-specific DNA binding:molecular_function]|[GO:0009738:abscisic acid-activated signaling pathway:biological_process]|[GO:0006952:defense response:biological_process]|[GO:0009788:negati…	--	--
Merged-3-6077734-3	3:6077214-6078142	Promoter (1-2kb)	-1384	OQU86314	macs2out/SbTF31_1_peaks.narrowPeak|macs2out/SbTF31_2_peaks.narrowPeak	3	6077495	625	92	45.3259	6.47754	42.0611	SbTF31_1_peak_25290	3:6077214-6078109	896	6077490	93	45.2184	6.42042	41.9396	SbTF31_2_peak_25638	3:6077326-6077679	354	6077500	92	45.4334	6.53466	42.1825	SORBI_3003G071300	PTPLA:Protein tyrosine phosphatase-like protein, PTPLA	[GO:0102343:3-hydroxy-arachidoyl-CoA dehydratase activity:molecular_function]|[GO:0102344:3-hydroxy-behenoyl-CoA dehydratase activity:molecular_function]|[GO:0102345:3-hydroxy-lignoceroyl-CoA dehydratase activity:molecular_function]|[GO:0018812:3-hydroxyacyl-CoA dehydratase activity:molecular_function]|[GO:0102158:very-long-chain 3-hydroxyacyl-CoA dehydratase activity:molecular_function]|[GO:0030…	[K10703:HACD, PHS1, PAS2; very-long-chain (3R)-3-hydroxyacyl-CoA dehydratase]	[00062 Fatty acid elongation [PATH:ko00062];01040 Biosynthesis of unsaturated fatty acids [PATH:ko01040];01004 Lipid biosynthesis proteins [BR:ko01004]]
Merged-9-51161918-2	9:51161724-51162110	Promoter (<=1kb)	-25	OQU78100	macs2out/SbTF31_1_peaks.narrowPeak|macs2out/SbTF31_2_peaks.narrowPeak	2	51161996	381	90	44.6148	6.47673	41.4298	SbTF31_1_peak_73732	9:51161732-51162110	379	51161992	103	55.7362	7.42595	52.0291	SbTF31_2_peak_74406	9:51161724-51162106	383	51162000	77	33.4934	5.52752	30.8305	SORBI_3009G155050	bZIP_2:Basic region leucine zipper	[GO:0003700:DNA-binding transcription factor activity:molecular_function]|[GO:0043565:sequence-specific DNA binding:molecular_function]|[GO:0006952:defense response:biological_process]|[GO:0006351:transcription, DNA-templated:biological_process]|[GO:0005634:nucleus:cellular_component]	[K14431:TGA; transcription factor TGA]	[04075 Plant hormone signal transduction [PATH:ko04075];03000 Transcription factors [BR:ko03000]]
Merged-6-58229798-2	6:58229301-58230310	Promoter (<=1kb)	-874	EES12975	macs2out/SbTF31_1_peaks.narrowPeak|macs2out/SbTF31_2_peaks.narrowPeak	2	58230053	993	84	41.9501	6.47264	38.8828	SbTF31_1_peak_54576	6:58229303-58230310	1008	58230054	97	53.0891	7.48633	49.4769	SbTF31_2_peak_55064	6:58229301-58230279	979	58230053	71	30.8111	5.45896	28.2887	SORBI_3006G241600	-	--	--	--
Merged-4-58040374-2	4:58040208-58040545	Promoter (<=1kb)	-265	KXG30726	macs2out/SbTF31_1_peaks.narrowPeak|macs2out/SbTF31_2_peaks.narrowPeak	2	58040388	334	97	47.8216	6.47217	44.5052	SbTF31_1_peak_39208	4:58040208-58040538	331	58040383	109	58.6962	7.42353	54.9026	SbTF31_2_peak_39586	4:58040208-58040545	338	58040393	86	36.947	5.52081	34.1078	SORBI_3004G231100	RVT_3:Reverse transcriptase-like	--	--	--
Merged-2-75259567-2	2:75259216-75259918	Promoter (<=1kb)	-488	KXG36846	macs2out/SbTF31_1_peaks.narrowPeak|macs2out/SbTF31_2_peaks.narrowPeak	2	75259524	697	76	37.9798	6.4646	35.0769	SbTF31_1_peak_24263	2:75259216-75259918	703	75259521	81	41.6781	6.76863	38.5725	SbTF31_2_peak_24617	2:75259223-75259913	691	75259528	71	34.2815	6.16057	31.5813	SORBI_3002G402000	-	--	--	--
Merged-10-20943192-2	10:20942953-20943421	Promoter (1-2kb)	-1492	OQU76363	macs2out/SbTF31_1_peaks.narrowPeak|macs2out/SbTF31_2_peaks.narrowPeak	2	20943292	453	72	36.1347	6.46041	33.3244	SbTF31_1_peak_11599	10:20942953-20943415	463	20943290	74	37.9537	6.66121	35.0376	SbTF31_2_peak_11889	10:20942979-20943421	443	20943295	70	34.3156	6.25961	31.6112	SORBI_3010G136600	-	--	--	--
Merged-6-1229554-2	6:1229426-1229672	Promoter (1-2kb)	-1892	KXG25776	macs2out/SbTF31_1_peaks.narrowPeak|macs2out/SbTF31_2_peaks.narrowPeak	2	1229537	234	77	38.7199	6.46016	35.7835	SbTF31_1_peak_48364	6:1229426-1229669	244	1229537	85	45.2048	7.0988	41.9287	SbTF31_2_peak_48702	6:1229449-1229672	224	1229537	70	32.235	5.82151	29.6384	SORBI_3006G008100	-	--	--	--
Merged-10-3452633-2	10:3452283-3452968	Promoter (<=1kb)	-448	KXG19336	macs2out/SbTF31_1_peaks.narrowPeak|macs2out/SbTF31_2_peaks.narrowPeak	2	3452783	668	72	36.1406	6.45877	33.3324	SbTF31_1_peak_9532	10:3452317-3452966	650	3452811	69	33.6883	6.21712	30.9937	SbTF31_2_peak_9761	10:3452283-3452968	686	3452756	75	38.5929	6.70042	35.6711	SORBI_3010G044500	Lipase_GDSL:GDSL-like Lipase/Acylhydrolase	[GO:0016788:hydrolase activity, acting on ester bonds:molecular_function]|[GO:0016042:lipid catabolic process:biological_process]|[GO:0005576:extracellular region:cellular_component]	--	--
Merged-10-6933940-2	10:6933785-6934095	Promoter (1-2kb)	-1289	KXG19585	macs2out/SbTF31_1_peaks.narrowPeak|macs2out/SbTF31_2_peaks.narrowPeak	2	6933952	308	78	39.0303	6.45809	36.0778	SbTF31_1_peak_9943	10:6933788-6934095	308	6933963	75	36.1613	6.1952	33.3393	SbTF31_2_peak_10184	10:6933785-6934092	308	6933941	82	41.8994	6.72098	38.8162	SORBI_3010G081500	-	--	--	--
Merged-10-6047489-2	10:6047289-6047709	Promoter (<=1kb)	-304	KXG19539	macs2out/SbTF31_1_peaks.narrowPeak|macs2out/SbTF31_2_peaks.narrowPeak	2	6047480	379	81	40.3789	6.45695	37.3562	SbTF31_1_peak_9830	10:6047289-6047709	421	6047489	86	44.4556	6.85897	41.2138	SbTF31_2_peak_10079	10:6047312-6047649	338	6047471	77	36.3022	6.05494	33.4986	SORBI_3010G074200	-	--	--	--
Merged-3-10747174-2	3:10746899-10747427	Promoter (1-2kb)	-1128	OQU86632	macs2out/SbTF31_1_peaks.narrowPeak|macs2out/SbTF31_2_peaks.narrowPeak	2	10747104	499	77	38.3396	6.45052	35.4192	SbTF31_1_peak_25836	3:10746952-10747427	476	10747097	81	41.8466	6.80261	38.7353	SbTF31_2_peak_26212	3:10746899-10747420	522	10747112	73	34.8325	6.09842	32.1031	SORBI_3003G118650	-	[GO:0030246:carbohydrate binding:molecular_function]|[GO:1990714:hydroxyproline O-galactosyltransferase activity:molecular_function]|[GO:0010405:arabinogalactan protein metabolic process:biological_process]|[GO:0048354:mucilage biosynthetic process involved in seed coat development:biological_process]|[GO:1900056:negative regulation of leaf senescence:biological_process]|[GO:0018258:protein O-lin…	--	--
Merged-5-69530025-2	5:69529733-69530326	Promoter (1-2kb)	-1098	EES08942	macs2out/SbTF31_1_peaks.narrowPeak|macs2out/SbTF31_2_peaks.narrowPeak	2	69529939	582	84	41.6695	6.44999	38.5825	SbTF31_1_peak_47955	5:69529736-69530305	570	69529959	89	45.3766	6.77011	42.0912	SbTF31_2_peak_48286	5:69529733-69530326	594	69529919	80	37.9624	6.12987	35.0739	SORBI_3005G208700	IBR:IBR domain, a half RING-finger domain	[GO:0046872:metal ion binding:molecular_function]|[GO:0031624:ubiquitin conjugating enzyme binding:molecular_function]|[GO:0061630:ubiquitin protein ligase activity:molecular_function]|[GO:0004842:ubiquitin-protein transferase activity:molecular_function]|[GO:0032436:positive regulation of proteasomal ubiquitin-dependent protein catabolic process:biological_process]|[GO:0000209:protein polyubiqui…	--	--
Merged-3-64667043-2	3:64666782-64667324	Promoter (<=1kb)	-596	OQU87689	macs2out/SbTF31_1_peaks.narrowPeak|macs2out/SbTF31_2_peaks.narrowPeak	2	64666910	522	85	42.0729	6.449	38.9701	SbTF31_1_peak_31767	3:64666784-64667324	541	64666927	83	39.417	6.16271	36.4286	SbTF31_2_peak_32127	3:64666782-64667284	503	64666894	88	44.7287	6.73529	41.5115	SORBI_3003G319050	-	--	--	--
Merged-1-70589472-2	1:70589272-70589664	Promoter (<=1kb)	-279	KXG39720	macs2out/SbTF31_1_peaks.narrowPeak|macs2out/SbTF31_2_peaks.narrowPeak	2	70589502	377	75	37.6151	6.44764	34.7298	SbTF31_1_peak_7825	1:70589296-70589656	361	70589500	75	37.4398	6.45725	34.5506	SbTF31_2_peak_8024	1:70589272-70589664	393	70589504	76	37.7904	6.43804	34.9089	SORBI_3001G426500	Mpo1-like:2-hydroxy-palmitic acid dioxygenase Mpo1-like	--	--	--
Merged-3-876381-2	3:876209-876576	Promoter (<=1kb)	-699	OQU86079	macs2out/SbTF31_1_peaks.narrowPeak|macs2out/SbTF31_2_peaks.narrowPeak	2	876350	340	105	50.8563	6.44553	47.3877	SbTF31_1_peak_24721	3:876215-876526	312	876354	96	42.8102	5.82175	39.6482	SbTF31_2_peak_25057	3:876209-876576	368	876346	114	58.9023	7.06932	55.1271	SORBI_3003G010066	zf-RVT:zinc-binding in reverse transcriptase	--	--	--
Merged-2-67546414-2	2:67546000-67546667	Promoter (1-2kb)	-1911	OQU89942	macs2out/SbTF31_1_peaks.narrowPeak|macs2out/SbTF31_2_peaks.narrowPeak	2	67546461	486	73	36.5365	6.44503	33.7059	SbTF31_1_peak_23294	2:67546000-67546647	648	67546456	77	39.5949	6.71863	36.5962	SbTF31_2_peak_23634	2:67546343-67546667	325	67546466	69	33.478	6.17144	30.8156	SORBI_3002G299300	-	[GO:0003677:DNA binding:molecular_function]|[GO:0001228:DNA-binding transcription activator activity, RNA polymerase II-specific:molecular_function]|[GO:0046983:protein dimerization activity:molecular_function]|[GO:0005634:nucleus:cellular_component]	--	--
Merged-4-41388882-2	4:41388727-41389075	Promoter (1-2kb)	-1048	EES05019	macs2out/SbTF31_1_peaks.narrowPeak|macs2out/SbTF31_2_peaks.narrowPeak	2	41388866	305	88	43.3094	6.44125	40.1435	SbTF31_1_peak_37207	4:41388727-41389075	349	41388862	89	41.8901	6.14721	38.7755	SbTF31_2_peak_37612	4:41388734-41388994	261	41388871	88	44.7287	6.73529	41.5115	SORBI_3004G141100	Ins134_P3_kin_N:Inositol 1,3,4-trisphosphate 5/6-kinase pre-ATP-grasp domain	[GO:0005524:ATP binding:molecular_function]|[GO:0047325:inositol tetrakisphosphate 1-kinase activity:molecular_function]|[GO:0052726:inositol-1,3,4-trisphosphate 5-kinase activity:molecular_function]|[GO:0052725:inositol-1,3,4-trisphosphate 6-kinase activity:molecular_function]|[GO:0000287:magnesium ion binding:molecular_function]|[GO:0052746:inositol phosphorylation:biological_process]|[GO:00329…	[K00913:ITPK1; inositol-1,3,4-trisphosphate 5/6-kinase / inositol-tetrakisphosphate 1-kinase]	[00562 Inositol phosphate metabolism [PATH:ko00562];04070 Phosphatidylinositol signaling system [PATH:ko04070]]
Merged-4-68294375-2	4:68294219-68294529	Promoter (1-2kb)	-1401	OQU86016	macs2out/SbTF31_1_peaks.narrowPeak|macs2out/SbTF31_2_peaks.narrowPeak	2	68294385	302	80	39.8636	6.43786	36.8685	SbTF31_1_peak_40521	4:68294219-68294529	311	68294385	86	44.6362	6.89385	41.3869	SbTF31_2_peak_40869	4:68294230-68294523	294	68294385	75	35.091	5.98187	32.3501	SORBI_3004G355600	FAD_binding_4:FAD binding domain	[GO:0005516:calmodulin binding:molecular_function]|[GO:0050614:delta24-sterol reductase activity:molecular_function]|[GO:0071949:FAD binding:molecular_function]|[GO:0016628:oxidoreductase activity, acting on the CH-CH group of donors, NAD or NADP as acceptor:molecular_function]|[GO:0016132:brassinosteroid biosynthetic process:biological_process]|[GO:0009808:lignin metabolic process:biological_pro…	[K09828:DHCR24, DWF1; Delta24-sterol reductase]	[00100 Steroid biosynthesis [PATH:ko00100]]
Merged-5-13379172-2	5:13379030-13379317	Promoter (<=1kb)	-680	EES08295	macs2out/SbTF31_1_peaks.narrowPeak|macs2out/SbTF31_2_peaks.narrowPeak	2	13379173	286	74	37.2379	6.43559	34.3925	SbTF31_1_peak_42106	5:13379030-13379313	284	13379171	63	27.9894	5.51272	25.5964	SbTF31_2_peak_42439	5:13379030-13379317	288	13379176	85	46.4865	7.35846	43.1886	SORBI_3005G090900	GARS_C:Phosphoribosylglycinamide synthetase, C domain	[GO:0005524:ATP binding:molecular_function]|[GO:0046872:metal ion binding:molecular_function]|[GO:0004637:phosphoribosylamine-glycine ligase activity:molecular_function]|[GO:0006189:'de novo' IMP biosynthetic process:biological_process]|[GO:0009113:purine nucleobase biosynthetic process:biological_process]|[GO:0009507:chloroplast:cellular_component]|[GO:0009570:chloroplast stroma:cellular_compone…	[K01945:purD; phosphoribosylamine---glycine ligase]	[00230 Purine metabolism [PATH:ko00230]]
Merged-2-30143610-2	2:30143296-30143924	Promoter (<=1kb)	-700	KXG35218	macs2out/SbTF31_1_peaks.narrowPeak|macs2out/SbTF31_2_peaks.narrowPeak	2	30143456	621	77	38.455	6.43455	35.5256	SbTF31_1_peak_19462	2:30143296-30143924	629	30143463	80	40.6972	6.66349	37.6394	SbTF31_2_peak_19783	2:30143305-30143917	613	30143450	75	36.2128	6.20562	33.4119	SORBI_3002G146800	-	--	--	--
Merged-1-27085559-2	1:27085425-27085691	Promoter (1-2kb)	-1148	KXG38546	macs2out/SbTF31_1_peaks.narrowPeak|macs2out/SbTF31_2_peaks.narrowPeak	2	27085562	265	79	39.2904	6.43286	36.3356	SbTF31_1_peak_3256	1:27085429-27085691	263	27085561	70	32.4253	5.86064	29.7988	SbTF31_2_peak_3341	1:27085425-27085691	267	27085564	88	46.1555	7.00508	42.8724	SORBI_3001G250750	-	--	--	--
Merged-1-65352064-2	1:65351855-65352274	Promoter (1-2kb)	-1583	OQU92556	macs2out/SbTF31_1_peaks.narrowPeak|macs2out/SbTF31_2_peaks.narrowPeak	2	65352078	394	80	39.5599	6.42938	36.5765	SbTF31_1_peak_7180	1:65351881-65352248	368	65352032	84	42.891	6.73538	39.7259	SbTF31_2_peak_7344	1:65351855-65352274	420	65352125	76	36.2288	6.12338	33.4271	SORBI_3001G364700	Glyco_transf_24:Glucosyltransferase 24	[GO:0047262:polygalacturonate 4-alpha-galacturonosyltransferase activity:molecular_function]|[GO:0071555:cell wall organization:biological_process]|[GO:0045489:pectin biosynthetic process:biological_process]|[GO:0005794:Golgi apparatus:cellular_component]|[GO:0000139:Golgi membrane:cellular_component]|[GO:0016021:integral component of membrane:cellular_component]|[GO:0090406:pollen tube:cellular_…	--	--
Merged-7-857046-2	7:856699-857418	Promoter (<=1kb)	-844	EES13225	macs2out/SbTF31_1_peaks.narrowPeak|macs2out/SbTF31_2_peaks.narrowPeak	2	857065	690	88	43.13	6.42922	39.9874	SbTF31_1_peak_55062	7:856705-857365	661	857020	82	36.2518	5.66909	33.423	SbTF31_2_peak_55545	7:856699-857418	720	857111	94	50.0081	7.18936	46.5518	SORBI_3007G009400	Bromodomain:Bromodomain	[GO:0001046:core promoter sequence-specific DNA binding:molecular_function]|[GO:0042393:histone binding:molecular_function]|[GO:0070577:lysine-acetylated histone binding:molecular_function]|[GO:0001094:TFIID-class transcription factor complex binding:molecular_function]|[GO:0006281:DNA repair:biological_process]|[GO:0031452:negative regulation of heterochromatin assembly:biological_process]|[GO:0…	--	--
Merged-2-9610379-2	2:9609910-9610854	Promoter (1-2kb)	-1630	OQU88767	macs2out/SbTF31_1_peaks.narrowPeak|macs2out/SbTF31_2_peaks.narrowPeak	2	9610129	939	92	45.0804	6.42812	41.8575	SbTF31_1_peak_17096	2:9609910-9610843	934	9610121	81	36.5943	5.80096	33.7492	SbTF31_2_peak_17403	2:9609911-9610854	944	9610138	103	53.5665	7.05529	49.9657	SORBI_3002G092500	LEA_2:Late embryogenesis abundant protein	--	--	--
Merged-1-75284551-2	1:75284317-75284960	Promoter (<=1kb)	-949	KXG40034	macs2out/SbTF31_1_peaks.narrowPeak|macs2out/SbTF31_2_peaks.narrowPeak	2	75284453	454	84	41.6756	6.42739	38.6033	SbTF31_1_peak_8385	1:75284332-75284596	265	75284448	76	34.7551	5.83681	32.0057	SbTF31_2_peak_8595	1:75284317-75284960	644	75284458	93	48.596	7.01797	45.2008	SORBI_3001G480900	-	[GO:0046872:metal ion binding:molecular_function]|[GO:0004722:protein serine/threonine phosphatase activity:molecular_function]|[GO:0005829:cytosol:cellular_component]|[GO:0005634:nucleus:cellular_component]	--	--
Merged-1-23906448-2	1:23906258-23906621	Promoter (<=1kb)	-889	EER91563	macs2out/SbTF31_1_peaks.narrowPeak|macs2out/SbTF31_2_peaks.narrowPeak	2	23906459	337	93	45.2677	6.42446	42.0153	SbTF31_1_peak_2929	1:23906303-23906621	319	23906471	97	50.0911	6.94713	46.5999	SbTF31_2_peak_3000	1:23906258-23906613	356	23906448	89	40.4443	5.90178	37.4306	SORBI_3001G236400	UDPGT:UDP-glucoronosyl and UDP-glucosyl transferase	[GO:0008194:UDP-glycosyltransferase activity:molecular_function]	--	--
Merged-2-3765946-2	2:3765773-3766098	Promoter (1-2kb)	-1358	OQU88459	macs2out/SbTF31_1_peaks.narrowPeak|macs2out/SbTF31_2_peaks.narrowPeak	2	3765936	300	78	38.9427	6.42425	35.9935	SbTF31_1_peak_16383	2:3765820-3766098	279	3765921	85	44.4395	6.94707	41.1986	SbTF31_2_peak_16666	2:3765773-3766093	321	3765952	72	33.4458	5.90143	30.7883	SORBI_3002G038500	CBFB_NFYA:CCAAT-binding transcription factor (CBF-B/NF-YA) subunit B	[GO:0003700:DNA-binding transcription factor activity:molecular_function]|[GO:0000978:RNA polymerase II cis-regulatory region sequence-specific DNA binding:molecular_function]|[GO:0009567:double fertilization forming a zygote and endosperm:biological_process]|[GO:0006355:regulation of transcription, DNA-templated:biological_process]|[GO:0016602:CCAAT-binding factor complex:cellular_component]|[GO…	--	--
Merged-1-63188530-2	1:63187562-63189522	Promoter (1-2kb)	-1345	KXG39183	macs2out/SbTF31_1_peaks.narrowPeak|macs2out/SbTF31_2_peaks.narrowPeak	2	63188656	1924	98	47.5416	6.4154	44.2013	SbTF31_1_peak_6912	1:63187576-63189463	1888	63189263	90	40.3242	5.81424	37.2871	SbTF31_2_peak_7093	1:63187562-63189522	1961	63188049	106	54.7589	7.01656	51.1156	SORBI_3001G343700	-	--	--	--
Merged-3-73716706-2	3:73716502-73716925	Promoter (1-2kb)	-1215	EES02096	macs2out/SbTF31_1_peaks.narrowPeak|macs2out/SbTF31_2_peaks.narrowPeak	2	73716692	389	71	35.6928	6.41535	32.9055	SbTF31_1_peak_32834	3:73716502-73716925	424	73716684	71	35.3767	6.39476	32.5934	SbTF31_2_peak_33212	3:73716522-73716875	354	73716701	72	36.0089	6.43593	33.2176	SORBI_3003G436000	DUF3615:Protein of unknown function (DUF3615)	--	--	--
Merged-7-8698622-2	7:8698484-8698769	Promoter (1-2kb)	-1085	EES13520	macs2out/SbTF31_1_peaks.narrowPeak|macs2out/SbTF31_2_peaks.narrowPeak	2	8698604	270	71	35.7071	6.41469	32.9203	SbTF31_1_peak_56024	7:8698492-8698746	255	8698597	69	33.6883	6.21712	30.9937	SbTF31_2_peak_56483	7:8698484-8698769	286	8698611	74	37.7258	6.61226	34.8468	SORBI_3007G075700	Zip:ZIP Zinc transporter	[GO:0005385:zinc ion transmembrane transporter activity:molecular_function]|[GO:0071577:zinc ion transmembrane transport:biological_process]|[GO:0006829:zinc ion transport:biological_process]|[GO:0016021:integral component of membrane:cellular_component]|[GO:0016020:membrane:cellular_component]|[GO:0005886:plasma membrane:cellular_component]	--	--
Merged-3-44939918-2	3:44939542-44940309	Promoter (1-2kb)	-1489	OQU86953	macs2out/SbTF31_1_peaks.narrowPeak|macs2out/SbTF31_2_peaks.narrowPeak	2	44939841	741	71	35.7071	6.41469	32.9203	SbTF31_1_peak_29346	3:44939542-44940309	768	44939846	69	33.6883	6.21712	30.9937	SbTF31_2_peak_29765	3:44939555-44940269	715	44939837	74	37.7258	6.61226	34.8468	SORBI_3003G176375	-	--	--	--
Merged-3-65656430-2	3:65656293-65656587	Promoter (<=1kb)	-377	KXG33587	macs2out/SbTF31_1_peaks.narrowPeak|macs2out/SbTF31_2_peaks.narrowPeak	2	65656434	257	83	41.2126	6.41395	38.1673	SbTF31_1_peak_31869	3:65656311-65656587	277	65656459	74	33.3087	5.71422	30.6359	SbTF31_2_peak_32227	3:65656293-65656530	238	65656410	93	49.1166	7.11368	45.6988	SORBI_3003G332000	RETICULATA-like:Protein RETICULATA-related	[GO:0009793:embryo development ending in seed dormancy:biological_process]|[GO:0048366:leaf development:biological_process]|[GO:0009648:photoperiodism:biological_process]|[GO:0000302:response to reactive oxygen species:biological_process]|[GO:0009507:chloroplast:cellular_component]|[GO:0009941:chloroplast envelope:cellular_component]|[GO:0031969:chloroplast membrane:cellular_component]|[GO:000582…	--	--
Merged-4-65112290-2	4:65111983-65112600	Promoter (<=1kb)	-579	KXG31193	macs2out/SbTF31_1_peaks.narrowPeak|macs2out/SbTF31_2_peaks.narrowPeak	2	65112128	606	94	46.2504	6.41106	43.0102	SbTF31_1_peak_40063	4:65111983-65112586	604	65112134	108	58.3287	7.44495	54.5443	SbTF31_2_peak_40423	4:65111992-65112600	609	65112122	81	34.1721	5.37718	31.4761	SORBI_3004G314500	PALP:Pyridoxal-phosphate dependent enzyme	[GO:0019148:D-cysteine desulfhydrase activity:molecular_function]|[GO:0005739:mitochondrion:cellular_component]	[K05396:dcyD; D-cysteine desulfhydrase]	[00270 Cysteine and methionine metabolism [PATH:ko00270];00470 D-Amino acid metabolism [PATH:ko00470]]
Merged-4-5570402-2	4:5570230-5570575	Promoter (1-2kb)	-1613	KXG29640	macs2out/SbTF31_1_peaks.narrowPeak|macs2out/SbTF31_2_peaks.narrowPeak	2	5570420	328	82	40.425	6.41062	37.409	SbTF31_1_peak_33661	4:5570247-5570556	310	5570426	75	34.8989	5.94413	32.1428	SbTF31_2_peak_34073	4:5570230-5570575	346	5570415	89	45.9511	6.87711	42.6752	SORBI_3004G068400	Glyco_trans_4_4:Glycosyl transferase 4-like domain	[GO:0016157:sucrose synthase activity:molecular_function]|[GO:0046524:sucrose-phosphate synthase activity:molecular_function]|[GO:0005986:sucrose biosynthetic process:biological_process]	[K00696:E2.4.1.14; sucrose-phosphate synthase]	[00500 Starch and sucrose metabolism [PATH:ko00500]]
Merged-1-72290448-2	1:72290173-72290720	Promoter (<=1kb)	-843	EER92601	macs2out/SbTF31_1_peaks.narrowPeak|macs2out/SbTF31_2_peaks.narrowPeak	2	72290530	523	79	39.0374	6.40925	36.0831	SbTF31_1_peak_8035	1:72290201-72290699	499	72290523	84	42.9941	6.7554	39.8251	SbTF31_2_peak_8231	1:72290173-72290720	548	72290538	74	35.0806	6.06311	32.341	SORBI_3001G446200	Clat_adaptor_s:Clathrin adaptor complex small chain	[GO:0006886:intracellular protein transport:biological_process]|[GO:0016192:vesicle-mediated transport:biological_process]|[GO:0030659:cytoplasmic vesicle membrane:cellular_component]|[GO:0005794:Golgi apparatus:cellular_component]|[GO:0043231:intracellular membrane-bounded organelle:cellular_component]|[GO:0030117:membrane coat:cellular_component]	--	--
Merged-3-57817199-2	3:57816952-57817410	Promoter (1-2kb)	-1665	OQU87243	macs2out/SbTF31_1_peaks.narrowPeak|macs2out/SbTF31_2_peaks.narrowPeak	2	57817257	416	86	42.2594	6.40715	39.1439	SbTF31_1_peak_30894	3:57817031-57817403	373	57817252	86	40.6534	6.15468	37.5992	SbTF31_2_peak_31291	3:57816952-57817410	459	57817262	87	43.8654	6.65962	40.6885	SORBI_3003G238750	-	--	--	--
Merged-2-22201557-2	2:22201345-22201784	Promoter (1-2kb)	-1103	OQU89055	macs2out/SbTF31_1_peaks.narrowPeak|macs2out/SbTF31_2_peaks.narrowPeak	2	22201512	401	84	41.4579	6.40594	38.3892	SbTF31_1_peak_18576	2:22201370-22201784	415	22201510	79	36.9478	6.01788	34.087	SbTF31_2_peak_18879	2:22201345-22201731	387	22201514	90	45.9681	6.79399	42.6915	SORBI_3002G139750	-	--	--	--
Merged-9-49599662-2	9:49599451-49599863	Promoter (<=1kb)	-335	KXG22009	macs2out/SbTF31_1_peaks.narrowPeak|macs2out/SbTF31_2_peaks.narrowPeak	2	49599606	402	74	37.2401	6.40578	34.3935	SbTF31_1_peak_73562	9:49599451-49599862	412	49599604	87	48.3743	7.54192	44.9562	SbTF31_2_peak_74234	9:49599472-49599863	392	49599609	61	26.106	5.26963	23.8309	SORBI_3009G138700	NBCH_WD40:Neurobeachin beta propeller domain	[GO:0009855:determination of bilateral symmetry:biological_process]|[GO:0080186:developmental vegetative growth:biological_process]|[GO:0009793:embryo development ending in seed dormancy:biological_process]|[GO:0009553:embryo sac development:biological_process]|[GO:0009960:endosperm development:biological_process]|[GO:0010197:polar nucleus fusion:biological_process]|[GO:0006364:rRNA processing:bi…	--	--
Merged-10-51408705-2	10:51408450-51408967	Promoter (1-2kb)	-1791	KXG20253	macs2out/SbTF31_1_peaks.narrowPeak|macs2out/SbTF31_2_peaks.narrowPeak	2	51408697	506	87	42.8323	6.40397	39.703	SbTF31_1_peak_14693	10:51408455-51408967	513	51408635	80	36.5606	5.86883	33.7183	SbTF31_2_peak_15011	10:51408450-51408949	500	51408760	95	49.104	6.9391	45.6877	SORBI_3010G176200	DUF1475:Protein of unknown function (DUF1475)	--	--	--
Merged-1-77212866-1	1:77212739-77212994	Promoter (<=1kb)	-973	EER92854	macs2out/SbTF31_1_peaks.narrowPeak	1	77212877	256	75	37.1734	6.40199	34.2986	SbTF31_1_peak_8611	1:77212739-77212994	256	77212877	75	37.1734	6.40199	34.2986	NA	NA	NA	NA	NA	NA	NA	NA	SORBI_3001G503700	DUF677:Protein of unknown function (DUF677)	[GO:0016021:integral component of membrane:cellular_component]	--	--
Merged-1-19248600-2	1:19248154-19249047	Promoter (1-2kb)	-1566	EER91445	macs2out/SbTF31_1_peaks.narrowPeak|macs2out/SbTF31_2_peaks.narrowPeak	2	19248893	879	78	38.7383	6.39957	35.8004	SbTF31_1_peak_2429	1:19248169-19249047	879	19248889	75	35.6333	6.08929	32.8389	SbTF31_2_peak_2488	1:19248154-19249032	879	19248897	82	41.8432	6.70985	38.762	SORBI_3001G209900	Romo1:Reactive mitochondrial oxygen species modulator 1	--	--	--
Merged-6-14406-2	6:14039-14769	Promoter (1-2kb)	-1017	KXG25742	macs2out/SbTF31_1_peaks.narrowPeak|macs2out/SbTF31_2_peaks.narrowPeak	2	14306	692	77	38.2653	6.39646	35.3509	SbTF31_1_peak_48222	6:14082-14769	688	14302	75	36.1358	6.19008	33.3167	SbTF31_2_peak_48564	6:14039-14735	697	14311	80	40.3947	6.60284	37.385	SORBI_3006G000200	-	--	--	--
Merged-8-62371412-2	8:62371139-62371661	Promoter (<=1kb)	-444	KXG24136	macs2out/SbTF31_1_peaks.narrowPeak|macs2out/SbTF31_2_peaks.narrowPeak	2	62371348	492	74	37.0316	6.39302	34.1794	SbTF31_1_peak_68466	8:62371139-62371661	523	62371348	81	42.6533	6.96704	39.5011	SbTF31_2_peak_69068	8:62371194-62371654	461	62371348	68	31.4098	5.81899	28.8577	SORBI_3008G189500	Metallophos_C:Iron/zinc purple acid phosphatase-like protein C	[GO:0003993:acid phosphatase activity:molecular_function]|[GO:0046872:metal ion binding:molecular_function]|[GO:0005576:extracellular region:cellular_component]	--	--
Merged-1-68985176-2	1:68984033-68985888	Promoter (<=1kb)	-884	OQU92765	macs2out/SbTF31_1_peaks.narrowPeak|macs2out/SbTF31_2_peaks.narrowPeak	2	68985300	1326	81	39.7536	6.38943	36.7597	SbTF31_1_peak_7631	1:68984995-68985791	797	68985299	81	39.8779	6.4134	36.8635	SbTF31_2_peak_7820	1:68984033-68985888	1856	68985302	81	39.6293	6.36545	36.656	SORBI_3001G405200	Myb_DNA-bind_4:Myb/SANT-like DNA-binding domain	--	--	--
Merged-6-53386196-2	6:53386042-53386365	Promoter (<=1kb)	-811	OQU82135	macs2out/SbTF31_1_peaks.narrowPeak|macs2out/SbTF31_2_peaks.narrowPeak	2	53386213	307	79	39.0132	6.38348	36.0716	SbTF31_1_peak_54010	6:53386044-53386334	291	53386209	71	32.3807	5.76881	29.756	SbTF31_2_peak_54485	6:53386042-53386365	324	53386218	87	45.6457	6.99815	42.3873	SORBI_3006G179400	Sterol-sensing:Sterol-sensing domain of SREBP cleavage-activation	[GO:0015485:cholesterol binding:molecular_function]|[GO:0038023:signaling receptor activity:molecular_function]|[GO:0015248:sterol transporter activity:molecular_function]|[GO:0004888:transmembrane signaling receptor activity:molecular_function]|[GO:0001618:virus receptor activity:molecular_function]|[GO:0007628:adult walking behavior:biological_process]|[GO:0006914:autophagy:biological_process]|…	--	--
Merged-2-17354301-2	2:17353919-17354535	Promoter (<=1kb)	-178	EER98461	macs2out/SbTF31_1_peaks.narrowPeak|macs2out/SbTF31_2_peaks.narrowPeak	2	17354389	428	74	36.6354	6.38173	33.8013	SbTF31_1_peak_17995	2:17353919-17354535	617	17354392	74	36.7757	6.41103	33.9229	SbTF31_2_peak_18286	2:17354257-17354496	240	17354387	74	36.495	6.35243	33.6796	SORBI_3002G126900	-	--	--	--
Merged-7-12400827-2	7:12400669-12401005	Promoter (1-2kb)	-1193	EES14778	macs2out/SbTF31_1_peaks.narrowPeak|macs2out/SbTF31_2_peaks.narrowPeak	2	12400798	315	90	43.6923	6.38143	40.5078	SbTF31_1_peak_56419	7:12400671-12401005	335	12400800	93	46.3486	6.61593	43.0207	SbTF31_2_peak_56901	7:12400669-12400964	296	12400797	87	41.036	6.14694	37.9948	SORBI_3007G088900	muHD:Muniscin C-terminal mu homology domain	--	--	--
Merged-2-58114237-2	2:58113936-58114532	Promoter (1-2kb)	-1361	OQU89460	macs2out/SbTF31_1_peaks.narrowPeak|macs2out/SbTF31_2_peaks.narrowPeak	2	58114389	583	72	36.1376	6.38077	33.3313	SbTF31_1_peak_22278	2:58113936-58114524	589	58114391	80	42.5908	7.05254	39.4406	SbTF31_2_peak_22620	2:58113956-58114532	577	58114388	65	29.6844	5.70901	27.222	SORBI_3002G194201	DUF1677:Protein of unknown function (DUF1677)	--	--	--
Merged-9-47408547-2	9:47408352-47408734	Promoter (1-2kb)	-1237	OQU77923	macs2out/SbTF31_1_peaks.narrowPeak|macs2out/SbTF31_2_peaks.narrowPeak	2	47408546	366	71	35.5678	6.38055	32.7878	SbTF31_1_peak_73321	9:47408377-47408734	358	47408542	75	38.6479	6.7122	35.697	SbTF31_2_peak_73999	9:47408352-47408725	374	47408550	68	32.4878	6.0489	29.8786	SORBI_3009G122500	-	[GO:0016757:transferase activity, transferring glycosyl groups:molecular_function]|[GO:0000139:Golgi membrane:cellular_component]|[GO:0016021:integral component of membrane:cellular_component]	[K20782:HPAT; hydroxyproline O-arabinosyltransferase]	[00514 Other types of O-glycan biosynthesis [PATH:ko00514];01003 Glycosyltransferases [BR:ko01003]]
Merged-1-16528821-2	1:16528441-16529203	Promoter (<=1kb)	-956	OQU91479	macs2out/SbTF31_1_peaks.narrowPeak|macs2out/SbTF31_2_peaks.narrowPeak	2	16529034	726	78	38.4505	6.37908	35.5249	SbTF31_1_peak_2099	1:16528441-16529203	763	16529055	83	43.4312	6.93371	40.2394	SbTF31_2_peak_2145	1:16528477-16529166	690	16529014	73	33.4698	5.82445	30.8103	SORBI_3001G187500	p450:Cytochrome P450	[GO:0020037:heme binding:molecular_function]|[GO:0005506:iron ion binding:molecular_function]|[GO:0004497:monooxygenase activity:molecular_function]|[GO:0016705:oxidoreductase activity, acting on paired donors, with incorporation or reduction of molecular oxygen:molecular_function]|[GO:0010132:dhurrin biosynthetic process:biological_process]|[GO:0005789:endoplasmic reticulum membrane:cellular_com…	[K12153:CYP79A2; phenylalanine N-monooxygenase]	[00460 Cyanoamino acid metabolism [PATH:ko00460];00966 Glucosinolate biosynthesis [PATH:ko00966];00199 Cytochrome P450 [BR:ko00199]]
Merged-1-19643435-2	1:19643210-19643650	Promoter (1-2kb)	-1284	OQU91606	macs2out/SbTF31_1_peaks.narrowPeak|macs2out/SbTF31_2_peaks.narrowPeak	2	19643420	428	88	42.7691	6.37751	39.627	SbTF31_1_peak_2479	1:19643210-19643647	438	19643396	89	43.2227	6.38002	40.0427	SbTF31_2_peak_2535	1:19643233-19643650	418	19643444	87	42.3155	6.375	39.2113	SORBI_3001G212701	-	--	--	--
Merged-4-46914382-2	4:46914167-46914603	Promoter (1-2kb)	-1845	OQU84959	macs2out/SbTF31_1_peaks.narrowPeak|macs2out/SbTF31_2_peaks.narrowPeak	2	46914311	432	84	41.2706	6.37523	38.2117	SbTF31_1_peak_37865	4:46914167-46914593	427	46914315	80	36.9613	5.94261	34.0988	SbTF31_2_peak_38258	4:46914167-46914603	437	46914308	89	45.5799	6.80784	42.3246	SORBI_3004G149200	TPR_11:TPR repeat	--	--	--
Merged-8-2442119-2	8:2441928-2442318	Promoter (<=1kb)	-466	EES15626	macs2out/SbTF31_1_peaks.narrowPeak|macs2out/SbTF31_2_peaks.narrowPeak	2	2442072	368	71	35.7201	6.37518	32.9427	SbTF31_1_peak_62159	8:2441944-2442318	375	2442070	83	45.9865	7.46055	42.6744	SbTF31_2_peak_62717	8:2441928-2442288	361	2442074	59	25.4538	5.28981	23.211	SORBI_3008G027000	LRR_4:Leucine Rich repeats (2 copies)	[GO:0004016:adenylate cyclase activity:molecular_function]|[GO:0043531:ADP binding:molecular_function]|[GO:0005524:ATP binding:molecular_function]|[GO:0042742:defense response to bacterium:biological_process]|[GO:0009817:defense response to fungus, incompatible interaction:biological_process]	--	--
Merged-5-62651335-2	5:62650883-62651787	Promoter (1-2kb)	-1998	OQU83656	macs2out/SbTF31_1_peaks.narrowPeak|macs2out/SbTF31_2_peaks.narrowPeak	2	62651518	864	84	41.3486	6.37226	38.2936	SbTF31_1_peak_47163	5:62650924-62651746	823	62651502	77	34.3966	5.69338	31.6674	SbTF31_2_peak_47510	5:62650883-62651787	905	62651534	92	48.3007	7.05115	44.9198	SORBI_3005G154850	malic:Malic enzyme, N-terminal domain	[GO:0004471:malate dehydrogenase (decarboxylating) (NAD+) activity:molecular_function]|[GO:0004473:malate dehydrogenase (decarboxylating) (NADP+) activity:molecular_function]|[GO:0046872:metal ion binding:molecular_function]|[GO:0051287:NAD binding:molecular_function]|[GO:0008948:oxaloacetate decarboxylase activity:molecular_function]|[GO:0005737:cytoplasm:cellular_component]	--	--
Merged-3-4599742-2	3:4599443-4600049	Promoter (1-2kb)	-1913	OQU86230	macs2out/SbTF31_1_peaks.narrowPeak|macs2out/SbTF31_2_peaks.narrowPeak	2	4599862	575	105	50.4139	6.37017	46.9245	SbTF31_1_peak_25133	3:4599443-4600049	607	4599890	106	50.9749	6.42193	47.4465	SbTF31_2_peak_25471	3:4599468-4600011	544	4599835	105	49.853	6.31841	46.4024	SORBI_3003G050700	WW:WW domain	[GO:0005524:ATP binding:molecular_function]|[GO:0003723:RNA binding:molecular_function]|[GO:0003724:RNA helicase activity:molecular_function]|[GO:0000184:nuclear-transcribed mRNA catabolic process, nonsense-mediated decay:biological_process]|[GO:0006364:rRNA processing:biological_process]|[GO:0005737:cytoplasm:cellular_component]|[GO:0005634:nucleus:cellular_component]|[GO:1990904:ribonucleoprote…	[K12823:DDX5, DBP2; ATP-dependent RNA helicase DDX5/DBP2]	[03040 Spliceosome [PATH:ko03040];05202 Transcriptional misregulation in cancer [PATH:ko05202];05205 Proteoglycans in cancer [PATH:ko05205];03041 Spliceosome [BR:ko03041];03009 Ribosome biogenesis [BR:ko03009]]
Merged-4-47734748-2	4:47733927-47735570	Promoter (<=1kb)	-726	OQU84964	macs2out/SbTF31_1_peaks.narrowPeak|macs2out/SbTF31_2_peaks.narrowPeak	2	47734230	1639	85	41.6121	6.36958	38.5421	SbTF31_1_peak_37961	4:47733931-47735565	1635	47734234	94	49.3016	7.0599	45.8453	SbTF31_2_peak_38358	4:47733927-47735570	1644	47734226	76	33.9227	5.67927	31.2389	SORBI_3004G150901	-	--	--	--
Merged-5-64016995-2	5:64016684-64017305	Promoter (<=1kb)	-286	EES09997	macs2out/SbTF31_1_peaks.narrowPeak|macs2out/SbTF31_2_peaks.narrowPeak	2	64017147	618	77	38.128	6.36912	35.2199	SbTF31_1_peak_47329	5:64016689-64017303	615	64017143	75	36.1358	6.19008	33.3167	SbTF31_2_peak_47682	5:64016684-64017305	622	64017152	80	40.1202	6.54816	37.1231	SORBI_3005G164800	PUF:Pumilio-family RNA binding repeat	[GO:0003729:mRNA binding:molecular_function]|[GO:0010608:posttranscriptional regulation of gene expression:biological_process]|[GO:0006417:regulation of translation:biological_process]|[GO:0005737:cytoplasm:cellular_component]|[GO:0005634:nucleus:cellular_component]	--	--
Merged-2-6013632-2	2:6013433-6013831	Promoter (<=1kb)	-875	OQU88609	macs2out/SbTF31_1_peaks.narrowPeak|macs2out/SbTF31_2_peaks.narrowPeak	2	6013614	397	71	35.4451	6.36866	32.6795	SbTF31_1_peak_16651	2:6013435-6013831	397	6013634	63	28.7732	5.68423	26.3388	SbTF31_2_peak_16960	2:6013433-6013830	398	6013595	79	42.117	7.05308	39.0202	SORBI_3002G062100	Exostosin:Exostosin family	[GO:0016757:transferase activity, transferring glycosyl groups:molecular_function]|[GO:0071555:cell wall organization:biological_process]|[GO:0006486:protein glycosylation:biological_process]|[GO:0000139:Golgi membrane:cellular_component]|[GO:0016021:integral component of membrane:cellular_component]	--	--
Merged-4-68459981-2	4:68459809-68460165	Promoter (<=1kb)	-767	OQU86027	macs2out/SbTF31_1_peaks.narrowPeak|macs2out/SbTF31_2_peaks.narrowPeak	2	68459968	322	99	47.8618	6.36857	44.5001	SbTF31_1_peak_40547	4:68459809-68460165	357	68459974	106	53.6966	6.84557	50.0603	SbTF31_2_peak_40892	4:68459832-68460119	288	68459962	93	42.0271	5.89158	38.9398	SORBI_3004G357700	ArgoMid:Mid domain of argonaute	[GO:0003676:nucleic acid binding:molecular_function]|[GO:0031047:gene silencing by RNA:biological_process]	--	--
Merged-1-72222289-2	1:72222068-72222497	Promoter (<=1kb)	-426	EER92598	macs2out/SbTF31_1_peaks.narrowPeak|macs2out/SbTF31_2_peaks.narrowPeak	2	72222336	411	94	45.3406	6.36328	42.0812	SbTF31_1_peak_8031	1:72222100-72222497	398	72222349	97	48.6199	6.69363	45.1907	SbTF31_2_peak_8224	1:72222068-72222491	424	72222323	91	42.0613	6.03293	38.9716	SORBI_3001G445600	5_3_exonuc:5'-3' exonuclease, C-terminal SAM fold	[GO:0008408:3'-5' exonuclease activity:molecular_function]|[GO:0003677:DNA binding:molecular_function]|[GO:0003887:DNA-directed DNA polymerase activity:molecular_function]|[GO:0006281:DNA repair:biological_process]|[GO:0006261:DNA-dependent DNA replication:biological_process]	--	--
Merged-4-65284543-3	4:65283706-65285290	Promoter (1-2kb)	-1579	KXG31245	macs2out/SbTF31_1_peaks.narrowPeak|macs2out/SbTF31_2_peaks.narrowPeak	3	65284919	992	86	42.1516	6.3624	39.0694	SbTF31_1_peak_40089	4:65284771-65285290	520	65284989	95	52.3985	7.54435	48.8145	SbTF31_2_peak_40452	4:65283706-65285169	1464	65284850	78	31.9047	5.18045	29.3243	SORBI_3004G317050	-	--	--	--
Merged-6-3325874-2	6:3325681-3326131	Promoter (1-2kb)	-1702	OQU81156	macs2out/SbTF31_1_peaks.narrowPeak|macs2out/SbTF31_2_peaks.narrowPeak	2	3325856	373	100	48.1536	6.36047	44.761	SbTF31_1_peak_48600	6:3325696-3325990	295	3325855	99	47.6776	6.38928	44.2908	SbTF31_2_peak_48950	6:3325681-3326131	451	3325857	102	48.6295	6.33166	45.2313	SORBI_3006G019300	eIF2A:Eukaryotic translation initiation factor eIF2A	[GO:0003714:transcription corepressor activity:molecular_function]|[GO:0016575:histone deacetylation:biological_process]|[GO:0006357:regulation of transcription by RNA polymerase II:biological_process]|[GO:0009409:response to cold:biological_process]|[GO:0080008:Cul4-RING E3 ubiquitin ligase complex:cellular_component]|[GO:0000118:histone deacetylase complex:cellular_component]|[GO:0005634:nucleu…	--	--
Merged-9-50426284-2	9:50426066-50426470	Promoter (<=1kb)	-826	OQU78062	macs2out/SbTF31_1_peaks.narrowPeak|macs2out/SbTF31_2_peaks.narrowPeak	2	50426333	363	73	36.158	6.35869	33.3537	SbTF31_1_peak_73647	9:50426066-50426470	405	50426337	68	32.0268	5.94982	29.4213	SbTF31_2_peak_74316	9:50426141-50426461	321	50426329	78	40.2892	6.76755	37.2862	SORBI_3009G147300	-	--	--	--
Merged-4-46536987-2	4:46536566-46537480	Promoter (1-2kb)	-1934	EES05075	macs2out/SbTF31_1_peaks.narrowPeak|macs2out/SbTF31_2_peaks.narrowPeak	2	46536966	842	90	43.7184	6.3585	40.5305	SbTF31_1_peak_37808	4:46536567-46537480	914	46537015	91	46.1865	6.74964	42.8643	SbTF31_2_peak_38213	4:46536566-46537336	771	46536917	90	41.2504	5.96736	38.1967	SORBI_3004G148200	Cupin_2:Cupin domain	[GO:0030145:manganese ion binding:molecular_function]|[GO:0045735:nutrient reservoir activity:molecular_function]|[GO:0048046:apoplast:cellular_component]|[GO:0005618:cell wall:cellular_component]	--	--
Merged-3-10031623-2	3:10031440-10031795	Promoter (<=1kb)	-249	OQU86601	macs2out/SbTF31_1_peaks.narrowPeak|macs2out/SbTF31_2_peaks.narrowPeak	2	10031632	340	73	36.5723	6.35661	33.7567	SbTF31_1_peak_25744	3:10031440-10031792	353	10031620	86	47.6403	7.49386	44.2559	SbTF31_2_peak_26130	3:10031468-10031795	328	10031645	60	25.5043	5.21937	23.2576	SORBI_3003G111500	polyprenyl_synt:Polyprenyl synthetase	[GO:0004161:dimethylallyltranstransferase activity:molecular_function]|[GO:0004311:farnesyltranstransferase activity:molecular_function]|[GO:0004337:geranyltranstransferase activity:molecular_function]|[GO:0046872:metal ion binding:molecular_function]|[GO:0004659:prenyltransferase activity:molecular_function]|[GO:0016117:carotenoid biosynthetic process:biological_process]|[GO:0009793:embryo devel…	[K13789:GGPS; geranylgeranyl diphosphate synthase, type II]	[00900 Terpenoid backbone biosynthesis [PATH:ko00900];01006 Prenyltransferases [BR:ko01006]]
Merged-7-63819851-2	7:63819503-63820188	Promoter (<=1kb)	-339	EES14262	macs2out/SbTF31_1_peaks.narrowPeak|macs2out/SbTF31_2_peaks.narrowPeak	2	63819883	670	87	42.2407	6.35355	39.1372	SbTF31_1_peak_61669	7:63819530-63820184	655	63820028	82	36.2518	5.66909	33.423	SbTF31_2_peak_62242	7:63819503-63820188	686	63819738	92	48.2297	7.038	44.8514	SORBI_3007G209400	-	--	--	--
Merged-5-10229884-2	5:10229739-10230037	Promoter (1-2kb)	-1095	OQU83120	macs2out/SbTF31_1_peaks.narrowPeak|macs2out/SbTF31_2_peaks.narrowPeak	2	10229884	291	81	39.8342	6.35259	36.8359	SbTF31_1_peak_41791	5:10229740-10230037	298	10229872	86	43.6132	6.69801	40.4106	SbTF31_2_peak_42107	5:10229739-10230022	284	10229897	77	36.0552	6.00718	33.2611	SORBI_3005G079025	-	--	--	--
Merged-3-11116598-2	3:11116438-11116751	Promoter (<=1kb)	-599	KXG32217	macs2out/SbTF31_1_peaks.narrowPeak|macs2out/SbTF31_2_peaks.narrowPeak	2	11116591	286	80	39.3443	6.3522	36.3736	SbTF31_1_peak_25890	3:11116473-11116751	279	11116597	79	38.4798	6.31215	35.5389	SbTF31_2_peak_26259	3:11116438-11116731	294	11116586	82	40.2088	6.39225	37.2084	SORBI_3003G121900	-	--	--	--
Merged-1-1403178-2	1:1402975-1403356	Promoter (<=1kb)	-530	EER90533	macs2out/SbTF31_1_peaks.narrowPeak|macs2out/SbTF31_2_peaks.narrowPeak	2	1403196	338	80	39.37	6.34657	36.4019	SbTF31_1_peak_182	1:1403044-1403337	294	1403194	75	35.733	6.10919	32.9335	SbTF31_2_peak_188	1:1402975-1403356	382	1403199	86	43.007	6.58394	39.8702	SORBI_3001G016000	PARG_cat:Poly (ADP-ribose) glycohydrolase (PARG)	[GO:0004649:poly(ADP-ribose) glycohydrolase activity:molecular_function]|[GO:1990966:ATP generation from poly-ADP-D-ribose:biological_process]|[GO:0005975:carbohydrate metabolic process:biological_process]|[GO:0006974:cellular response to DNA damage stimulus:biological_process]|[GO:0050832:defense response to fungus:biological_process]|[GO:0009225:nucleotide-sugar metabolic process:biological_pro…	--	--
Merged-6-49669600-2	6:49669409-49669799	Promoter (1-2kb)	-1661	KXG26630	macs2out/SbTF31_1_peaks.narrowPeak|macs2out/SbTF31_2_peaks.narrowPeak	2	49669609	378	76	37.59	6.3453	34.7073	SbTF31_1_peak_53579	6:49669415-49669799	385	49669590	80	40.9196	6.70834	37.8525	SbTF31_2_peak_54042	6:49669409-49669779	371	49669629	73	34.2603	5.98227	31.562	SORBI_3006G133000	DUF642:Protein of unknown function (DUF642)	--	--	--
Merged-1-76963677-2	1:76963380-76963974	Promoter (1-2kb)	-1494	EER95485	macs2out/SbTF31_1_peaks.narrowPeak|macs2out/SbTF31_2_peaks.narrowPeak	2	76963828	573	76	37.7264	6.3435	34.8591	SbTF31_1_peak_8581	1:76963380-76963953	574	76963824	64	27.7653	5.38324	25.386	SbTF31_2_peak_8803	1:76963403-76963974	572	76963832	88	47.6876	7.30376	44.3323	SORBI_3001G500200	NAD_binding_8:NAD(P)-binding Rossmann-like domain	[GO:0071949:FAD binding:molecular_function]|[GO:0004497:monooxygenase activity:molecular_function]|[GO:0002239:response to oomycetes:biological_process]|[GO:0005886:plasma membrane:cellular_component]	--	--
Merged-3-65597943-2	3:65597660-65598446	Promoter (<=1kb)	-567	KXG33583	macs2out/SbTF31_1_peaks.narrowPeak|macs2out/SbTF31_2_peaks.narrowPeak	2	65597825	553	84	40.8858	6.34311	37.8437	SbTF31_1_peak_31860	3:65597674-65598446	773	65597827	79	36.9478	6.01788	34.087	SbTF31_2_peak_32220	3:65597660-65597993	334	65597823	89	44.8238	6.66833	41.6004	SORBI_3003G331100	Myb_DNA-bind_6:Myb-like DNA-binding domain	[GO:0003677:DNA binding:molecular_function]|[GO:0048653:anther development:biological_process]|[GO:0030154:cell differentiation:biological_process]|[GO:0009555:pollen development:biological_process]|[GO:0006355:regulation of transcription, DNA-templated:biological_process]|[GO:0005634:nucleus:cellular_component]	--	--
Merged-5-1827417-2	5:1827035-1827697	Promoter (1-2kb)	-1569	OQU82778	macs2out/SbTF31_1_peaks.narrowPeak|macs2out/SbTF31_2_peaks.narrowPeak	2	1827404	552	76	37.6922	6.34114	34.8064	SbTF31_1_peak_40784	5:1827035-1827690	656	1827396	84	44.1385	6.98088	40.9134	SbTF31_2_peak_41136	5:1827249-1827697	449	1827412	69	31.2459	5.7014	28.6994	SORBI_3005G019800	ZF-HD_dimer:ZF-HD protein dimerisation region	[GO:0003700:DNA-binding transcription factor activity:molecular_function]|[GO:0046872:metal ion binding:molecular_function]|[GO:0000976:transcription regulatory region sequence-specific DNA binding:molecular_function]|[GO:0006355:regulation of transcription, DNA-templated:biological_process]|[GO:0005737:cytoplasm:cellular_component]|[GO:0005634:nucleus:cellular_component]	--	--
Merged-2-55359457-2	2:55358956-55359801	Promoter (1-2kb)	-1194	KXG35448	macs2out/SbTF31_1_peaks.narrowPeak|macs2out/SbTF31_2_peaks.narrowPeak	2	55359663	682	75	37.1188	6.33864	34.2594	SbTF31_1_peak_21939	2:55358956-55359795	840	55359661	79	40.0546	6.62552	37.0321	SbTF31_2_peak_22291	2:55359277-55359801	525	55359665	72	34.183	6.05177	31.4867	SORBI_3002G174900	DegT_DnrJ_EryC1:DegT/DnrJ/EryC1/StrS aminotransferase family	[GO:0005524:ATP binding:molecular_function]|[GO:0031071:cysteine desulfurase activity:molecular_function]|[GO:0051536:iron-sulfur cluster binding:molecular_function]|[GO:0030170:pyridoxal phosphate binding:molecular_function]|[GO:0008270:zinc ion binding:molecular_function]|[GO:0044571:[2Fe-2S] cluster assembly:biological_process]|[GO:0016226:iron-sulfur cluster assembly:biological_process]|[GO:0…	[K04487:iscS, NFS1; cysteine desulfurase]	[00730 Thiamine metabolism [PATH:ko00730];04122 Sulfur relay system [PATH:ko04122];03016 Transfer RNA biogenesis [BR:ko03016];03029 Mitochondrial biogenesis [BR:ko03029];02048 Prokaryotic defense system [BR:ko02048]]
Merged-10-15598506-2	10:15598366-15598643	Promoter (<=1kb)	-869	OQU76289	macs2out/SbTF31_1_peaks.narrowPeak|macs2out/SbTF31_2_peaks.narrowPeak	2	15598479	257	90	43.6523	6.33603	40.4674	SbTF31_1_peak_10934	10:15598391-15598643	253	15598488	94	46.062	6.48872	42.7445	SbTF31_2_peak_11191	10:15598366-15598627	262	15598470	87	41.2426	6.18333	38.1903	SORBI_3010G125866	-	--	--	--
Merged-4-63500028-2	4:63499777-63500265	Promoter (1-2kb)	-1022	KXG31086	macs2out/SbTF31_1_peaks.narrowPeak|macs2out/SbTF31_2_peaks.narrowPeak	2	63500120	454	72	35.5356	6.33516	32.7591	SbTF31_1_peak_39860	4:63499827-63500265	439	63500112	72	35.9543	6.42419	33.1438	SbTF31_2_peak_40224	4:63499777-63500245	469	63500129	72	35.117	6.24614	32.3743	SORBI_3004G295100	MIP:Major intrinsic protein	[GO:0015250:water channel activity:molecular_function]|[GO:0016021:integral component of membrane:cellular_component]|[GO:0032586:protein storage vacuole membrane:cellular_component]	--	--
Merged-3-64262426-2	3:64261729-64263307	Promoter (<=1kb)	-390	OQU87653	macs2out/SbTF31_1_peaks.narrowPeak|macs2out/SbTF31_2_peaks.narrowPeak	2	64262794	1385	95	45.6123	6.33416	42.3445	SbTF31_1_peak_31724	3:64261729-64263307	1579	64262781	99	50.3473	6.83023	46.8462	SbTF31_2_peak_32082	3:64261740-64262930	1191	64262807	91	40.8774	5.8381	37.8428	SORBI_3003G314600	-	--	--	--
Merged-1-14864498-2	1:14864354-14864676	Promoter (<=1kb)	-426	EER93857	macs2out/SbTF31_1_peaks.narrowPeak|macs2out/SbTF31_2_peaks.narrowPeak	2	14864494	289	78	38.2146	6.33277	35.3045	SbTF31_1_peak_1911	1:14864354-14864610	257	14864493	73	34.1404	5.95815	31.4237	SbTF31_2_peak_1953	1:14864355-14864676	322	14864495	83	42.2887	6.70738	39.1853	SORBI_3001G176700	CBS:CBS domain	[GO:0050660:flavin adenine dinucleotide binding:molecular_function]|[GO:0009941:chloroplast envelope:cellular_component]|[GO:0031969:chloroplast membrane:cellular_component]|[GO:0016021:integral component of membrane:cellular_component]|[GO:0005634:nucleus:cellular_component]|[GO:0009536:plastid:cellular_component]	--	--
Merged-9-9145933-2	9:9145643-9146201	Promoter (<=1kb)	-386	KXG21510	macs2out/SbTF31_1_peaks.narrowPeak|macs2out/SbTF31_2_peaks.narrowPeak	2	9146014	519	70	35.5052	6.33175	32.7452	SbTF31_1_peak_69692	9:9145706-9146201	496	9146022	85	47.8296	7.63818	44.4333	SbTF31_2_peak_70284	9:9145643-9146185	543	9146006	56	23.1807	5.02532	21.0572	SORBI_3009G073600	-	--	--	--
Merged-6-53881769-2	6:53881568-53881973	Promoter (1-2kb)	-1249	EES11280	macs2out/SbTF31_1_peaks.narrowPeak|macs2out/SbTF31_2_peaks.narrowPeak	2	53881850	398	101	48.2668	6.3316	44.8812	SbTF31_1_peak_54061	6:53881568-53881973	406	53881863	107	53.1351	6.68464	49.5207	SbTF31_2_peak_54543	6:53881574-53881964	391	53881837	95	43.3986	5.97855	40.2417	SORBI_3006G183800	KH_1:KH domain	[GO:0003729:mRNA binding:molecular_function]|[GO:0045131:pre-mRNA branch point binding:molecular_function]|[GO:0008270:zinc ion binding:molecular_function]|[GO:0009738:abscisic acid-activated signaling pathway:biological_process]|[GO:0000398:mRNA splicing, via spliceosome:biological_process]|[GO:0000381:regulation of alternative mRNA splicing, via spliceosome:biological_process]|[GO:0009737:respo…	[K13095:SF1; splicing factor 1]	[03041 Spliceosome [BR:ko03041]]
Merged-9-42928952-2	9:42928797-42929103	Promoter (1-2kb)	-1428	KXG21777	macs2out/SbTF31_1_peaks.narrowPeak|macs2out/SbTF31_2_peaks.narrowPeak	2	42928942	300	96	46.038	6.33065	42.7463	SbTF31_1_peak_72854	9:42928797-42929103	307	42928937	100	49.9018	6.67877	46.4178	SbTF31_2_peak_73507	9:42928809-42929101	293	42928948	92	42.1742	5.98253	39.0748	SORBI_3009G106300	-	--	--	--
Merged-10-1771172-2	10:1770910-1771435	Promoter (<=1kb)	-998	EER87779	macs2out/SbTF31_1_peaks.narrowPeak|macs2out/SbTF31_2_peaks.narrowPeak	2	1771178	524	83	40.3177	6.32669	37.2981	SbTF31_1_peak_9324	10:1770911-1771435	525	1771095	86	43.8912	6.75082	40.6789	SbTF31_2_peak_9558	10:1770910-1771432	523	1771261	80	36.7442	5.90255	33.9173	SORBI_3010G021900	Rad1:Repair protein Rad1/Rec1/Rad17	--	--	--
Merged-5-7342614-2	5:7342445-7342765	Promoter (<=1kb)	-676	OQU83036	macs2out/SbTF31_1_peaks.narrowPeak|macs2out/SbTF31_2_peaks.narrowPeak	2	7342614	287	92	44.979	6.32641	41.8261	SbTF31_1_peak_41468	5:7342498-7342751	254	7342616	74	30.1201	5.12267	27.6163	SbTF31_2_peak_41783	5:7342445-7342765	321	7342612	110	59.8379	7.53016	56.0359	SORBI_3005G065100	-	--	--	--
Merged-2-74509272-2	2:74508802-74509720	Promoter (1-2kb)	-1889	EER97624	macs2out/SbTF31_1_peaks.narrowPeak|macs2out/SbTF31_2_peaks.narrowPeak	2	74509079	862	87	42.4153	6.32547	39.3003	SbTF31_1_peak_24148	2:74508881-74509720	840	74509070	97	48.6199	6.69363	45.1907	SbTF31_2_peak_24505	2:74508802-74509685	884	74509089	78	36.2108	5.9573	33.4099	SORBI_3002G392400	O-FucT:GDP-fucose protein O-fucosyltransferase	--	--	--
Merged-4-65851511-2	4:65851307-65851701	Promoter (<=1kb)	-988	EES07650	macs2out/SbTF31_1_peaks.narrowPeak|macs2out/SbTF31_2_peaks.narrowPeak	2	65851479	378	83	40.2927	6.32346	37.2756	SbTF31_1_peak_40183	4:65851339-65851700	362	65851503	81	38.0958	6.07546	35.174	SbTF31_2_peak_40530	4:65851307-65851701	395	65851455	85	42.4897	6.57146	39.3772	SORBI_3004G323800	RF-1:RF-1 domain	[GO:0016149:translation release factor activity, codon specific:molecular_function]|[GO:0009570:chloroplast stroma:cellular_component]	--	--
Merged-1-62292745-2	1:62292260-62293239	Promoter (1-2kb)	-1704	EER94681	macs2out/SbTF31_1_peaks.narrowPeak|macs2out/SbTF31_2_peaks.narrowPeak	2	62293089	959	81	39.9652	6.32121	36.9806	SbTF31_1_peak_6789	1:62292272-62293239	968	62293093	93	49.7188	7.22563	46.2432	SbTF31_2_peak_6968	1:62292260-62293209	950	62293085	70	30.2115	5.41679	27.7181	SORBI_3001G334200	EamA:EamA-like transporter family	[GO:0022857:transmembrane transporter activity:molecular_function]|[GO:0016021:integral component of membrane:cellular_component]|[GO:0005886:plasma membrane:cellular_component]	--	--
Merged-8-5641346-2	8:5641131-5641562	Promoter (<=1kb)	-236	OQU78827	macs2out/SbTF31_1_peaks.narrowPeak|macs2out/SbTF31_2_peaks.narrowPeak	2	5641355	425	79	38.5843	6.31927	35.6519	SbTF31_1_peak_62538	8:5641131-5641556	426	5641349	84	42.891	6.73538	39.7259	SbTF31_2_peak_63101	8:5641138-5641562	425	5641361	74	34.2776	5.90316	31.5778	SORBI_3008G055432	PK_Tyr_Ser-Thr:Protein tyrosine and serine/threonine kinase	[GO:0005524:ATP binding:molecular_function]|[GO:0004674:protein serine/threonine kinase activity:molecular_function]|[GO:0042742:defense response to bacterium:biological_process]|[GO:0006468:protein phosphorylation:biological_process]|[GO:0016021:integral component of membrane:cellular_component]|[GO:0005886:plasma membrane:cellular_component]	--	--
Merged-1-77458295-2	1:77457914-77458686	Promoter (1-2kb)	-1815	KXG40193	macs2out/SbTF31_1_peaks.narrowPeak|macs2out/SbTF31_2_peaks.narrowPeak	2	77458402	762	71	35.2373	6.31786	32.4748	SbTF31_1_peak_8653	1:77457914-77458686	773	77458407	72	35.3152	6.28795	32.5393	SbTF31_2_peak_8871	1:77457915-77458666	752	77458397	71	35.1593	6.34777	32.4103	SORBI_3001G506600	Exostosin:Exostosin family	[GO:0016757:transferase activity, transferring glycosyl groups:molecular_function]|[GO:0006486:protein glycosylation:biological_process]|[GO:0032580:Golgi cisterna membrane:cellular_component]|[GO:0016021:integral component of membrane:cellular_component]	--	--
Merged-3-59283655-2	3:59283499-59283816	Promoter (1-2kb)	-1387	KXG33102	macs2out/SbTF31_1_peaks.narrowPeak|macs2out/SbTF31_2_peaks.narrowPeak	2	59283650	310	85	41.4146	6.31667	38.3428	SbTF31_1_peak_31089	3:59283503-59283804	302	59283648	91	46.2737	6.76544	42.9476	SbTF31_2_peak_31481	3:59283499-59283816	318	59283652	80	36.5555	5.8679	33.7381	SORBI_3003G254400	-	--	--	--
Merged-2-59433753-2	2:59433615-59433889	Promoter (<=1kb)	-168	OQU89502	macs2out/SbTF31_1_peaks.narrowPeak|macs2out/SbTF31_2_peaks.narrowPeak	2	59433754	263	86	41.8338	6.31443	38.7456	SbTF31_1_peak_22399	2:59433630-59433880	251	59433755	81	37.3681	5.94128	34.4833	SbTF31_2_peak_22750	2:59433615-59433889	275	59433754	92	46.2996	6.68759	43.0079	SORBI_3002G203500	zf-RING_UBOX:RING-type zinc-finger	[GO:0046872:metal ion binding:molecular_function]|[GO:0031624:ubiquitin conjugating enzyme binding:molecular_function]|[GO:0061630:ubiquitin protein ligase activity:molecular_function]|[GO:0032436:positive regulation of proteasomal ubiquitin-dependent protein catabolic process:biological_process]|[GO:0000209:protein polyubiquitination:biological_process]|[GO:0006511:ubiquitin-dependent protein ca…	--	--
Merged-9-3609364-2	9:3609237-3609492	Promoter (<=1kb)	-484	OQU77385	macs2out/SbTF31_1_peaks.narrowPeak|macs2out/SbTF31_2_peaks.narrowPeak	2	3609348	252	79	38.7237	6.31192	35.7829	SbTF31_1_peak_68996	9:3609241-3609492	252	3609335	83	42.7428	6.79667	39.5854	SbTF31_2_peak_69589	9:3609237-3609488	252	3609362	76	34.7046	5.82717	31.9804	SORBI_3009G038501	-	--	--	--
Merged-3-53952709-2	3:53952503-53952954	Promoter (<=1kb)	-390	KXG32824	macs2out/SbTF31_1_peaks.narrowPeak|macs2out/SbTF31_2_peaks.narrowPeak	2	53952627	402	75	36.9672	6.31132	34.1178	SbTF31_1_peak_30439	3:53952515-53952866	352	53952623	73	34.9799	6.12861	32.22	SbTF31_2_peak_30821	3:53952503-53952954	452	53952632	78	38.9545	6.49403	36.0157	SORBI_3003G208200	-	--	--	--
Merged-4-50460652-2	4:50460105-50461208	Promoter (1-2kb)	-1997	EES05145	macs2out/SbTF31_1_peaks.narrowPeak|macs2out/SbTF31_2_peaks.narrowPeak	2	50460534	1084	78	38.2854	6.31038	35.3661	SbTF31_1_peak_38282	4:50460105-50461180	1076	50460518	82	41.1661	6.5769	38.0862	SbTF31_2_peak_38687	4:50460117-50461208	1092	50460550	75	35.4048	6.04386	32.6459	SORBI_3004G158400	RRM_occluded:Occluded RNA-recognition motif	[GO:0003676:nucleic acid binding:molecular_function]|[GO:0003723:RNA binding:molecular_function]|[GO:0000398:mRNA splicing, via spliceosome:biological_process]|[GO:0005634:nucleus:cellular_component]	--	--
Merged-1-79687453-2	1:79687205-79687698	Promoter (<=1kb)	-847	KXG40350	macs2out/SbTF31_1_peaks.narrowPeak|macs2out/SbTF31_2_peaks.narrowPeak	2	79687404	474	77	37.7699	6.30849	34.8829	SbTF31_1_peak_8904	1:79687205-79687682	478	79687409	85	44.7309	7.00456	41.479	SbTF31_2_peak_9135	1:79687228-79687698	471	79687400	69	30.8089	5.61243	28.2868	SORBI_3001G533700	PK_Tyr_Ser-Thr:Protein tyrosine and serine/threonine kinase	[GO:0005524:ATP binding:molecular_function]|[GO:0046872:metal ion binding:molecular_function]|[GO:0004674:protein serine/threonine kinase activity:molecular_function]	--	--
Merged-9-4795941-2	9:4795787-4796088	Promoter (1-2kb)	-1928	KXG21329	macs2out/SbTF31_1_peaks.narrowPeak|macs2out/SbTF31_2_peaks.narrowPeak	2	4795943	293	82	39.9753	6.30557	36.9696	SbTF31_1_peak_69149	9:4795787-4796088	302	4795945	84	41.0989	6.39399	38.0228	SbTF31_2_peak_69754	9:4795803-4796086	284	4795942	81	38.8516	6.21715	35.9164	SORBI_3009G048700	-	--	--	--
Merged-10-60019374-2	10:60019198-60019550	Promoter (<=1kb)	-124	OQU77106	macs2out/SbTF31_1_peaks.narrowPeak|macs2out/SbTF31_2_peaks.narrowPeak	2	60019375	325	80	39.1679	6.30518	36.2066	SbTF31_1_peak_15743	10:60019226-60019550	325	60019383	86	43.2447	6.6285	40.0631	SbTF31_2_peak_16034	10:60019198-60019522	325	60019368	75	35.091	5.98187	32.3501	SORBI_3010G264150	-	--	--	--
Merged-1-19518264-2	1:19517964-19518551	Promoter (<=1kb)	-889	OQU91597	macs2out/SbTF31_1_peaks.narrowPeak|macs2out/SbTF31_2_peaks.narrowPeak	2	19518307	574	80	39.1241	6.30401	36.1627	SbTF31_1_peak_2465	1:19517991-19518550	560	19518320	84	42.193	6.60083	39.0643	SbTF31_2_peak_2522	1:19517964-19518551	588	19518295	77	36.0552	6.00718	33.2611	SORBI_3001G211900	Methyltransf_9:Protein of unknown function (DUF1698)	[GO:0016274:protein-arginine N-methyltransferase activity:molecular_function]	--	--
Merged-1-11027952-2	1:11027589-11028313	Promoter (<=1kb)	-236	KXG37857	macs2out/SbTF31_1_peaks.narrowPeak|macs2out/SbTF31_2_peaks.narrowPeak	2	11028154	703	93	44.9268	6.30337	41.7347	SbTF31_1_peak_1417	1:11027589-11028293	705	11028145	80	33.6234	5.34794	30.9351	SbTF31_2_peak_1440	1:11027613-11028313	701	11028164	106	56.2302	7.2588	52.5342	SORBI_3001G138900	EVE:EVE domain	[GO:0005634:nucleus:cellular_component]	--	--
Merged-4-67684122-2	4:67683995-67684254	Promoter (<=1kb)	-438	OQU85962	macs2out/SbTF31_1_peaks.narrowPeak|macs2out/SbTF31_2_peaks.narrowPeak	2	67684137	254	75	36.9648	6.30289	34.1182	SbTF31_1_peak_40428	4:67683996-67684244	249	67684144	71	33.2853	5.95295	30.6145	SbTF31_2_peak_40780	4:67683995-67684254	260	67684130	80	40.6442	6.65283	37.6219	SORBI_3004G347500	AAA_18:AAA domain	[GO:0010264:myo-inositol hexakisphosphate biosynthetic process:biological_process]	--	--
Merged-7-36772349-2	7:36771967-36772712	Promoter (1-2kb)	-1721	KXG24961	macs2out/SbTF31_1_peaks.narrowPeak|macs2out/SbTF31_2_peaks.narrowPeak	2	36772469	675	82	39.74	6.30274	36.7454	SbTF31_1_peak_58628	7:36771967-36772712	746	36772466	83	40.6898	6.39993	37.6322	SbTF31_2_peak_59152	7:36772058-36772661	604	36772472	81	38.7902	6.20555	35.8587	SORBI_3007G104100	-	--	--	--
Merged-9-43057309-2	9:43057160-43057464	Promoter (<=1kb)	-487	EES18060	macs2out/SbTF31_1_peaks.narrowPeak|macs2out/SbTF31_2_peaks.narrowPeak	2	43057320	294	73	35.8597	6.30221	33.0688	SbTF31_1_peak_72864	9:43057165-43057447	283	43057298	68	32.8471	6.12696	30.2016	SbTF31_2_peak_73524	9:43057160-43057464	305	43057343	78	38.8723	6.47746	35.9359	SORBI_3009G107300	DNA_pol_A_exo1:3'-5' exonuclease	[GO:0008408:3'-5' exonuclease activity:molecular_function]|[GO:0046872:metal ion binding:molecular_function]|[GO:0003676:nucleic acid binding:molecular_function]	--	--
Merged-3-31311366-2	3:31310580-31312151	Promoter (<=1kb)	-938	OQU86893	macs2out/SbTF31_1_peaks.narrowPeak|macs2out/SbTF31_2_peaks.narrowPeak	2	31311357	1553	81	39.3257	6.29595	36.3705	SbTF31_1_peak_28150	3:31310580-31312151	1572	31311257	75	31.897	5.3765	29.2992	SbTF31_2_peak_28538	3:31310601-31312134	1534	31311458	87	46.7544	7.2154	43.4418	SORBI_3003G170600	-	--	--	--
Merged-8-62108677-2	8:62108331-62109036	Promoter (1-2kb)	-1189	EES16439	macs2out/SbTF31_1_peaks.narrowPeak|macs2out/SbTF31_2_peaks.narrowPeak	2	62108502	692	80	38.8943	6.29479	35.9528	SbTF31_1_peak_68443	8:62108333-62109010	678	62108491	75	34.1865	5.80573	31.4677	SbTF31_2_peak_69039	8:62108331-62109036	706	62108513	85	43.6021	6.78385	40.438	SORBI_3008G186300	LRR_6:Leucine Rich repeat	[GO:0005524:ATP binding:molecular_function]|[GO:0042802:identical protein binding:molecular_function]|[GO:0001653:peptide receptor activity:molecular_function]|[GO:0004672:protein kinase activity:molecular_function]|[GO:0004674:protein serine/threonine kinase activity:molecular_function]|[GO:0045087:innate immune response:biological_process]|[GO:0046777:protein autophosphorylation:biological_proc…	--	--
Merged-3-9041396-2	3:9040833-9042121	Promoter (1-2kb)	-1224	KXG32108	macs2out/SbTF31_1_peaks.narrowPeak|macs2out/SbTF31_2_peaks.narrowPeak	2	9040955	1116	78	38.1853	6.29396	35.2744	SbTF31_1_peak_25624	3:9040833-9042121	1289	9040956	76	36.2097	6.1196	33.3863	SbTF31_2_peak_26016	3:9040845-9041787	943	9040955	81	40.1609	6.46832	37.1625	SORBI_3003G101700	DUF3444:Domain of unknown function (DUF3444)	--	--	--
Merged-2-44177298-2	2:44176317-44178217	Promoter (<=1kb)	-525	OQU89144	macs2out/SbTF31_1_peaks.narrowPeak|macs2out/SbTF31_2_peaks.narrowPeak	2	44177369	1769	93	44.4787	6.29339	41.2572	SbTF31_1_peak_20564	2:44176512-44178217	1706	44177397	91	42.3085	6.07421	39.1749	SbTF31_2_peak_20901	2:44176317-44178149	1833	44177341	95	46.6488	6.51257	43.3394	SORBI_3002G150932	-	--	--	--
Merged-1-76183328-2	1:76183135-76183524	Promoter (1-2kb)	-1072	KXG40100	macs2out/SbTF31_1_peaks.narrowPeak|macs2out/SbTF31_2_peaks.narrowPeak	2	76183377	385	87	42.449	6.29204	39.3573	SbTF31_1_peak_8492	1:76183135-76183517	383	76183394	75	32.1711	5.42666	29.557	SbTF31_2_peak_8709	1:76183137-76183524	388	76183361	100	52.7269	7.15743	49.1575	SORBI_3001G492400	Sterile:Male sterility protein	[GO:0102965:alcohol-forming fatty acyl-CoA reductase activity:molecular_function]|[GO:0080019:fatty-acyl-CoA reductase (alcohol-forming) activity:molecular_function]|[GO:0016628:oxidoreductase activity, acting on the CH-CH group of donors, NAD or NADP as acceptor:molecular_function]|[GO:1903175:fatty alcohol biosynthetic process:biological_process]|[GO:0035336:long-chain fatty-acyl-CoA metabolic …	[K13356:FAR; alcohol-forming fatty acyl-CoA reductase]	[00073 Cutin, suberine and wax biosynthesis [PATH:ko00073];04146 Peroxisome [PATH:ko04146];04212 Longevity regulating pathway - worm [PATH:ko04212]]
Merged-10-13576861-2	10:13576701-13577010	Promoter (<=1kb)	-386	KXG19807	macs2out/SbTF31_1_peaks.narrowPeak|macs2out/SbTF31_2_peaks.narrowPeak	2	13576872	293	75	37.0527	6.29122	34.2095	SbTF31_1_peak_10676	10:13576730-13577005	276	13576873	67	30.0244	5.61301	27.525	SbTF31_2_peak_10938	10:13576701-13577010	310	13576871	84	44.081	6.96942	40.894	SORBI_3010G119500	PGG:Domain of unknown function	--	--	--
Merged-3-55706542-1	3:55706288-55706797	Promoter (1-2kb)	-1981	OQU87175	macs2out/SbTF31_2_peaks.narrowPeak	1	55706408	510	88	42.2703	6.28878	39.1672	NA	NA	NA	NA	NA	NA	NA	NA	SbTF31_2_peak_31054	3:55706288-55706797	510	55706408	88	42.2703	6.28878	39.1672	SORBI_3003G221450	-	--	--	--
Merged-7-55948441-2	7:55947955-55948929	Promoter (1-2kb)	-1280	KXG25196	macs2out/SbTF31_1_peaks.narrowPeak|macs2out/SbTF31_2_peaks.narrowPeak	2	55948566	960	77	37.4843	6.28808	34.6076	SbTF31_1_peak_60761	7:55947969-55948929	961	55948562	77	36.9457	6.1807	34.0852	SbTF31_2_peak_61308	7:55947955-55948913	959	55948571	77	38.0229	6.39546	35.13	SORBI_3007G134400	RCC1_2:Regulator of chromosome condensation (RCC1) repeat	[GO:0009738:abscisic acid-activated signaling pathway:biological_process]|[GO:0006974:cellular response to DNA damage stimulus:biological_process]|[GO:0032981:mitochondrial respiratory chain complex I assembly:biological_process]|[GO:0006397:mRNA processing:biological_process]|[GO:0009788:negative regulation of abscisic acid-activated signaling pathway:biological_process]|[GO:2001020:regulation o…	--	--
Merged-3-73718094-2	3:73717888-73718289	Promoter (<=1kb)	-197	EES02100	macs2out/SbTF31_1_peaks.narrowPeak|macs2out/SbTF31_2_peaks.narrowPeak	2	73718068	372	70	34.7432	6.28604	32.0085	SbTF31_1_peak_32835	3:73717888-73718289	402	73718062	80	43.2605	7.1941	40.075	SbTF31_2_peak_33213	3:73717930-73718271	342	73718074	60	26.2259	5.37797	23.942	SORBI_3003G436100	-	--	--	--
Merged-10-1991722-2	10:1991211-1992038	Promoter (<=1kb)	-790	EER89132	macs2out/SbTF31_1_peaks.narrowPeak|macs2out/SbTF31_2_peaks.narrowPeak	2	1991782	622	84	40.6041	6.28439	37.5893	SbTF31_1_peak_9346	10:1991211-1992028	818	1991796	77	32.3786	5.32758	29.7541	SbTF31_2_peak_9584	10:1991612-1992038	427	1991768	91	48.8295	7.24121	45.4245	SORBI_3010G024000	Transketolase_C:Transketolase, C-terminal domain	[GO:0005509:calcium ion binding:molecular_function]|[GO:0050897:cobalt ion binding:molecular_function]|[GO:0030145:manganese ion binding:molecular_function]|[GO:0004802:transketolase activity:molecular_function]|[GO:0006098:pentose-phosphate shunt:biological_process]|[GO:0019253:reductive pentose-phosphate cycle:biological_process]|[GO:0009535:chloroplast thylakoid membrane:cellular_component]|[G…	[K00615:E2.2.1.1, tktA, tktB; transketolase]	[00030 Pentose phosphate pathway [PATH:ko00030];00710 Carbon fixation by Calvin cycle [PATH:ko00710];01051 Biosynthesis of ansamycins [PATH:ko01051]]
Merged-2-58554411-2	2:58554286-58554531	Promoter (<=1kb)	-813	EER98875	macs2out/SbTF31_1_peaks.narrowPeak|macs2out/SbTF31_2_peaks.narrowPeak	2	58554397	238	77	37.6859	6.28411	34.7993	SbTF31_1_peak_22312	2:58554299-58554531	233	58554400	76	36.9711	6.27152	34.1079	SbTF31_2_peak_22660	2:58554286-58554528	243	58554395	79	38.4007	6.29671	35.4906	SORBI_3002G196500	-	[GO:0003690:double-stranded DNA binding:molecular_function]|[GO:0031492:nucleosomal DNA binding:molecular_function]|[GO:0043565:sequence-specific DNA binding:molecular_function]|[GO:0030261:chromosome condensation:biological_process]|[GO:0031936:negative regulation of chromatin silencing:biological_process]|[GO:0045910:negative regulation of DNA recombination:biological_process]|[GO:0006334:nucle…	--	--
Merged-4-16403233-2	4:16403036-16403433	Promoter (1-2kb)	-1877	EES04943	macs2out/SbTF31_1_peaks.narrowPeak|macs2out/SbTF31_2_peaks.narrowPeak	2	16403168	394	82	40.0047	6.28332	37.0269	SbTF31_1_peak_34969	4:16403036-16403426	391	16403162	70	30.1397	5.4028	27.6352	SbTF31_2_peak_35360	4:16403037-16403433	397	16403174	94	49.8697	7.16385	46.4186	SORBI_3004G129100	Lipase_3:Lipase (class 3)	[GO:0016787:hydrolase activity:molecular_function]|[GO:0016042:lipid catabolic process:biological_process]	--	--
Merged-3-58866388-2	3:58866203-58866572	Promoter (1-2kb)	-1281	OQU87299	macs2out/SbTF31_1_peaks.narrowPeak|macs2out/SbTF31_2_peaks.narrowPeak	2	58866413	366	70	34.4273	6.2831	31.7045	SbTF31_1_peak_31039	3:58866203-58866572	370	58866412	71	35.3767	6.39476	32.5934	SbTF31_2_peak_31436	3:58866209-58866570	362	58866414	69	33.478	6.17144	30.8156	SORBI_3003G250280	Peptidase_C48:Ulp1 protease family, C-terminal catalytic domain	--	--	--
Merged-3-60790865-2	3:60790735-60790999	Promoter (<=1kb)	-549	KXG33208	macs2out/SbTF31_1_peaks.narrowPeak|macs2out/SbTF31_2_peaks.narrowPeak	2	60790871	254	77	37.5129	6.2812	34.6334	SbTF31_1_peak_31275	3:60790735-60790999	265	60790879	82	41.1661	6.5769	38.0862	SbTF31_2_peak_31658	3:60790742-60790985	244	60790864	72	33.8597	5.9855	31.1806	SORBI_3003G271400	CBS:CBS domain	[GO:0005247:voltage-gated chloride channel activity:molecular_function]|[GO:0034765:regulation of ion transmembrane transport:biological_process]|[GO:0034707:chloride channel complex:cellular_component]|[GO:0009535:chloroplast thylakoid membrane:cellular_component]	--	--
Merged-10-42288936-2	10:42288648-42289218	Promoter (1-2kb)	-1991	EER89811	macs2out/SbTF31_1_peaks.narrowPeak|macs2out/SbTF31_2_peaks.narrowPeak	2	42288935	559	86	41.5824	6.28047	38.499	SbTF31_1_peak_13640	10:42288648-42289213	566	42288945	89	43.1487	6.36691	39.9717	SbTF31_2_peak_13935	10:42288667-42289218	552	42288925	84	40.0161	6.19403	37.0262	SORBI_3010G147600	Reticulon:Reticulon	[GO:0003729:mRNA binding:molecular_function]|[GO:0071786:endoplasmic reticulum tubular network organization:biological_process]|[GO:0005783:endoplasmic reticulum:cellular_component]|[GO:0005789:endoplasmic reticulum membrane:cellular_component]|[GO:0071782:endoplasmic reticulum tubular network:cellular_component]|[GO:0005794:Golgi apparatus:cellular_component]|[GO:0071458:integral component of cy…	--	--
Merged-10-8591630-2	10:8591388-8591865	Promoter (1-2kb)	-1122	OQU76122	macs2out/SbTF31_1_peaks.narrowPeak|macs2out/SbTF31_2_peaks.narrowPeak	2	8591729	456	70	34.629	6.28031	31.8988	SbTF31_1_peak_10117	10:8591388-8591850	463	8591730	71	35.1582	6.34753	32.3888	SbTF31_2_peak_10343	10:8591417-8591865	449	8591729	70	34.0997	6.21308	31.4089	SORBI_3010G095550	-	--	--	--
Merged-1-2720907-2	1:2720729-2721076	Promoter (1-2kb)	-1249	OQU90737	macs2out/SbTF31_1_peaks.narrowPeak|macs2out/SbTF31_2_peaks.narrowPeak	2	2720911	335	105	49.7925	6.27715	46.3299	SbTF31_1_peak_339	1:2720729-2721073	345	2720912	106	50.9749	6.42193	47.4465	SbTF31_2_peak_350	1:2720751-2721076	326	2720910	105	48.61	6.13238	45.2133	SORBI_3001G036600	Rad60-SLD:Ubiquitin-2 like Rad60 SUMO-like	[GO:0031386:protein tag:molecular_function]|[GO:0031625:ubiquitin protein ligase binding:molecular_function]|[GO:0019941:modification-dependent protein catabolic process:biological_process]|[GO:0016567:protein ubiquitination:biological_process]|[GO:0005737:cytoplasm:cellular_component]|[GO:0005634:nucleus:cellular_component]	--	--
Merged-1-2615304-2	1:2614962-2615683	Promoter (1-2kb)	-1708	EER93190	macs2out/SbTF31_1_peaks.narrowPeak|macs2out/SbTF31_2_peaks.narrowPeak	2	2615292	544	85	40.9123	6.27701	37.8608	SbTF31_1_peak_322	1:2614962-2615470	509	2615301	87	42.582	6.4233	39.432	SbTF31_2_peak_336	1:2615104-2615683	580	2615283	83	39.2426	6.13072	36.2896	SORBI_3001G034300	zf-Dof:Dof domain, zinc finger	[GO:0003677:DNA binding:molecular_function]|[GO:0046872:metal ion binding:molecular_function]|[GO:0006355:regulation of transcription, DNA-templated:biological_process]|[GO:0005634:nucleus:cellular_component]	--	--
Merged-10-17576599-2	10:17576213-17577077	Promoter (1-2kb)	-1868	OQU76321	macs2out/SbTF31_1_peaks.narrowPeak|macs2out/SbTF31_2_peaks.narrowPeak	2	17576709	757	87	42.0273	6.27517	38.9236	SbTF31_1_peak_11176	10:17576229-17576877	649	17576710	92	46.0346	6.64052	42.7191	SbTF31_2_peak_11451	10:17576213-17577077	865	17576708	83	38.0199	5.90981	35.1281	SORBI_3010G130100	BAH:BAH domain	[GO:0046872:metal ion binding:molecular_function]	--	--
Merged-7-10844885-2	7:10844627-10845195	Promoter (1-2kb)	-1023	OQU80136	macs2out/SbTF31_1_peaks.narrowPeak|macs2out/SbTF31_2_peaks.narrowPeak	2	10844774	495	88	42.1957	6.27512	39.081	SbTF31_1_peak_56244	7:10844627-10845071	445	10844776	89	43.1487	6.36691	39.9717	SbTF31_2_peak_56723	7:10844650-10845195	546	10844773	87	41.2426	6.18333	38.1903	SORBI_3007G085700	-	--	--	--
Merged-8-56688657-2	8:56688488-56688833	Promoter (<=1kb)	-532	OQU79399	macs2out/SbTF31_1_peaks.narrowPeak|macs2out/SbTF31_2_peaks.narrowPeak	2	56688634	324	72	35.5259	6.27443	32.7544	SbTF31_1_peak_67817	8:56688503-56688833	331	56688640	68	31.8568	5.91355	29.2628	SbTF31_2_peak_68394	8:56688488-56688805	318	56688628	77	39.195	6.63531	36.2459	SORBI_3008G137901	-	--	--	--
Merged-6-49526583-2	6:49526388-49526793	Promoter (<=1kb)	-104	EES11042	macs2out/SbTF31_1_peaks.narrowPeak|macs2out/SbTF31_2_peaks.narrowPeak	2	49526650	385	82	39.8039	6.2743	36.8092	SbTF31_1_peak_53559	6:49526388-49526757	370	49526616	82	39.4483	6.24832	36.4572	SbTF31_2_peak_54019	6:49526394-49526793	400	49526684	83	40.1595	6.30028	37.1613	SORBI_3006G131000	Ariadne:Ariadne domain	[GO:0046872:metal ion binding:molecular_function]|[GO:0031624:ubiquitin conjugating enzyme binding:molecular_function]|[GO:0061630:ubiquitin protein ligase activity:molecular_function]|[GO:0004842:ubiquitin-protein transferase activity:molecular_function]|[GO:0032436:positive regulation of proteasomal ubiquitin-dependent protein catabolic process:biological_process]|[GO:0000209:protein polyubiqui…	--	--
Merged-1-63879672-1	1:63879389-63879956	Promoter (1-2kb)	-1198	KXG39218	macs2out/SbTF31_1_peaks.narrowPeak	1	63879533	568	75	36.5466	6.27336	33.7048	SbTF31_1_peak_6982	1:63879389-63879956	568	63879533	75	36.5466	6.27336	33.7048	NA	NA	NA	NA	NA	NA	NA	NA	SORBI_3001G349200	NmrA:NmrA-like family	[GO:0003854:3-beta-hydroxy-delta5-steroid dehydrogenase activity:molecular_function]|[GO:0016491:oxidoreductase activity:molecular_function]|[GO:0016616:oxidoreductase activity, acting on the CH-OH group of donors, NAD or NADP as acceptor:molecular_function]|[GO:0047012:sterol-4-alpha-carboxylate 3-dehydrogenase (decarboxylating) activity:molecular_function]|[GO:0060918:auxin transport:biological…	[K23558:3BETAHSDD; plant 3beta-hydroxysteroid-4alpha-carboxylate 3-dehydrogenase]	[00100 Steroid biosynthesis [PATH:ko00100]]
Merged-1-21571141-2	1:21570977-21571295	Promoter (1-2kb)	-1034	EER95541	macs2out/SbTF31_1_peaks.narrowPeak|macs2out/SbTF31_2_peaks.narrowPeak	2	21571133	306	81	39.59	6.2729	36.6202	SbTF31_1_peak_2690	1:21570977-21571295	319	21571112	71	32.3807	5.76881	29.756	SbTF31_2_peak_2745	1:21571001-21571294	294	21571154	92	46.7992	6.777	43.4845	SORBI_3001G225700	Ribosomal_L14:Ribosomal protein L14p/L23e	[GO:0070180:large ribosomal subunit rRNA binding:molecular_function]|[GO:0003729:mRNA binding:molecular_function]|[GO:0003735:structural constituent of ribosome:molecular_function]|[GO:0006412:translation:biological_process]|[GO:0005829:cytosol:cellular_component]|[GO:0022625:cytosolic large ribosomal subunit:cellular_component]|[GO:0005783:endoplasmic reticulum:cellular_component]|[GO:0005576:ex…	[K02894:RP-L23e, RPL23; large subunit ribosomal protein L23e]	[03010 Ribosome [PATH:ko03010];05171 Coronavirus disease - COVID-19 [PATH:ko05171];03011 Ribosome [BR:ko03011]]
Merged-5-44112856-2	5:44112424-44113247	Promoter (1-2kb)	-1643	OQU83439	macs2out/SbTF31_1_peaks.narrowPeak|macs2out/SbTF31_2_peaks.narrowPeak	2	44112772	780	70	34.5767	6.26907	31.849	SbTF31_1_peak_45524	5:44112510-44113245	736	44112777	71	35.1055	6.33618	32.3394	SbTF31_2_peak_45863	5:44112424-44113247	824	44112768	70	34.0479	6.20196	31.3587	SORBI_3005G114800	zf-Sec23_Sec24:Sec23/Sec24 zinc finger	[GO:0000149:SNARE binding:molecular_function]|[GO:0008270:zinc ion binding:molecular_function]|[GO:0090110:COPII-coated vesicle cargo loading:biological_process]|[GO:0006886:intracellular protein transport:biological_process]|[GO:0030127:COPII vesicle coat:cellular_component]|[GO:0070971:endoplasmic reticulum exit site:cellular_component]|[GO:0005789:endoplasmic reticulum membrane:cellular_compon…	[K14007:SEC24; protein transport protein SEC24]	[04141 Protein processing in endoplasmic reticulum [PATH:ko04141];05130 Pathogenic Escherichia coli infection [PATH:ko05130];04131 Membrane trafficking [BR:ko04131]]
Merged-4-54437968-2	4:54437586-54438322	Promoter (<=1kb)	-579	OQU85207	macs2out/SbTF31_1_peaks.narrowPeak|macs2out/SbTF31_2_peaks.narrowPeak	2	54437803	696	71	34.7869	6.26792	32.0476	SbTF31_1_peak_38748	4:54437586-54438309	724	54437802	71	34.922	6.29677	32.1638	SbTF31_2_peak_39145	4:54437655-54438322	668	54437805	71	34.6519	6.23907	31.9313	SORBI_3004G192450	-	--	--	--
Merged-4-68436079-2	4:68435251-68436924	Promoter (<=1kb)	-660	OQU86025	macs2out/SbTF31_1_peaks.narrowPeak|macs2out/SbTF31_2_peaks.narrowPeak	2	68436179	1652	83	40.0742	6.26788	37.0742	SbTF31_1_peak_40544	4:68435251-68436924	1674	68436182	77	35.3245	5.86743	32.548	SbTF31_2_peak_40889	4:68435256-68436886	1631	68436176	89	44.8238	6.66833	41.6004	SORBI_3004G357300	YceD:Large ribosomal RNA subunit accumulation protein YceD	[GO:0042254:ribosome biogenesis:biological_process]|[GO:0009507:chloroplast:cellular_component]	--	--
Merged-1-64264448-2	1:64264284-64264648	Promoter (1-2kb)	-1968	OQU92499	macs2out/SbTF31_1_peaks.narrowPeak|macs2out/SbTF31_2_peaks.narrowPeak	2	64264420	328	100	47.5697	6.26595	44.2075	SbTF31_1_peak_7028	1:64264285-64264576	292	64264415	103	49.7911	6.44419	46.3113	SbTF31_2_peak_7213	1:64264284-64264648	365	64264426	98	45.3482	6.08771	42.1038	SORBI_3001G353000	Peptidase_S10:Serine carboxypeptidase	[GO:0004185:serine-type carboxypeptidase activity:molecular_function]|[GO:0036377:arbuscular mycorrhizal association:biological_process]|[GO:0009610:response to symbiotic fungus:biological_process]|[GO:0048046:apoplast:cellular_component]|[GO:0005615:extracellular space:cellular_component]|[GO:0005773:vacuole:cellular_component]	--	--
Merged-8-38829062-1	8:38828610-38829515	Promoter (<=1kb)	-314	OQU79074	macs2out/SbTF31_1_peaks.narrowPeak	1	38828783	906	70	34.3405	6.26499	31.6154	SbTF31_1_peak_65768	8:38828610-38829515	906	38828783	70	34.3405	6.26499	31.6154	NA	NA	NA	NA	NA	NA	NA	NA	SORBI_3008G091785	-	--	--	--
Merged-8-10598156-2	8:10598010-10598301	Promoter (<=1kb)	-385	KXG23243	macs2out/SbTF31_1_peaks.narrowPeak|macs2out/SbTF31_2_peaks.narrowPeak	2	10598167	273	75	36.8736	6.26422	34.0371	SbTF31_1_peak_63068	8:10598030-10598284	255	10598170	68	30.7485	5.68105	28.2106	SbTF31_2_peak_63678	8:10598010-10598301	292	10598165	83	42.9988	6.84739	39.8635	SORBI_3008G074000	Peptidase_S10:Serine carboxypeptidase	[GO:0004185:serine-type carboxypeptidase activity:molecular_function]|[GO:0016747:transferase activity, transferring acyl groups other than amino-acyl groups:molecular_function]|[GO:0019748:secondary metabolic process:biological_process]	--	--
Merged-2-76260315-2	2:76260017-76260626	Promoter (<=1kb)	-353	KXG36931	macs2out/SbTF31_1_peaks.narrowPeak|macs2out/SbTF31_2_peaks.narrowPeak	2	76260242	582	76	37.1706	6.26117	34.31	SbTF31_1_peak_24404	2:76260017-76260586	570	76260250	80	40.2035	6.56472	37.1753	SbTF31_2_peak_24758	2:76260033-76260626	594	76260234	73	34.1377	5.95761	31.4448	SORBI_3002G415300	-	--	--	--
Merged-3-67932149-2	3:67931871-67932444	Promoter (<=1kb)	-10	KXG33723	macs2out/SbTF31_1_peaks.narrowPeak|macs2out/SbTF31_2_peaks.narrowPeak	2	67932074	554	74	36.4143	6.25838	33.6005	SbTF31_1_peak_32134	3:67931875-67932444	570	67932046	67	30.2741	5.66506	27.763	SbTF31_2_peak_32494	3:67931871-67932408	538	67932102	82	42.5546	6.85169	39.438	SORBI_3003G361600	-	--	--	--
Merged-1-67532566-2	1:67532330-67533001	Promoter (<=1kb)	-408	OQU92679	macs2out/SbTF31_1_peaks.narrowPeak|macs2out/SbTF31_2_peaks.narrowPeak	2	67532489	463	81	39.2311	6.25643	36.2805	SbTF31_1_peak_7471	1:67532330-67532594	265	67532498	73	31.4202	5.42906	28.8447	SbTF31_2_peak_7650	1:67532341-67533001	661	67532480	89	47.0421	7.08379	43.7164	SORBI_3001G388250	Mito_carr:Mitochondrial carrier protein	[GO:0043262:adenosine-diphosphatase activity:molecular_function]|[GO:0015217:ADP transmembrane transporter activity:molecular_function]|[GO:0080122:AMP transmembrane transporter activity:molecular_function]|[GO:0005347:ATP transmembrane transporter activity:molecular_function]|[GO:0015228:coenzyme A transmembrane transporter activity:molecular_function]|[GO:0015866:ADP transport:biological_proces…	--	--
Merged-2-14366976-2	2:14366750-14367208	Promoter (<=1kb)	-444	OQU88892	macs2out/SbTF31_1_peaks.narrowPeak|macs2out/SbTF31_2_peaks.narrowPeak	2	14366936	430	78	37.7686	6.25313	34.8807	SbTF31_1_peak_17618	2:14366750-14367208	459	14366940	75	35.2956	6.02222	32.5211	SbTF31_2_peak_17924	2:14366774-14367174	401	14366932	81	40.2416	6.48404	37.2402	SORBI_3002G116200	ADK:Adenylate kinase	[GO:0004017:adenylate kinase activity:molecular_function]|[GO:0005524:ATP binding:molecular_function]|[GO:0016887:ATPase activity:molecular_function]|[GO:0080186:developmental vegetative growth:biological_process]|[GO:0007275:multicellular organism development:biological_process]|[GO:0046939:nucleotide phosphorylation:biological_process]|[GO:0040008:regulation of growth:biological_process]|[GO:00…	[K18532:AK6, FAP7; adenylate kinase]	[00230 Purine metabolism [PATH:ko00230];03008 Ribosome biogenesis in eukaryotes [PATH:ko03008];03009 Ribosome biogenesis [BR:ko03009]]
Merged-1-71049977-2	1:71049624-71050330	Promoter (1-2kb)	-1078	EER95156	macs2out/SbTF31_1_peaks.narrowPeak|macs2out/SbTF31_2_peaks.narrowPeak	2	71050042	703	72	35.5307	6.24963	32.7538	SbTF31_1_peak_7895	1:71049624-71050326	703	71049923	81	41.6781	6.76863	38.5725	SbTF31_2_peak_8085	1:71049628-71050330	703	71050161	64	29.3834	5.73063	26.9351	SORBI_3001G431500	BD-FAE:BD-FAE	[GO:0016787:hydrolase activity:molecular_function]|[GO:0080030:methyl indole-3-acetate esterase activity:molecular_function]	--	--
Merged-1-61367635-2	1:61367450-61367810	Promoter (1-2kb)	-1537	KXG39074	macs2out/SbTF31_1_peaks.narrowPeak|macs2out/SbTF31_2_peaks.narrowPeak	2	61367669	336	94	44.6561	6.24938	41.4258	SbTF31_1_peak_6671	1:61367485-61367795	311	61367674	98	46.8428	6.32538	43.4927	SbTF31_2_peak_6852	1:61367450-61367810	361	61367664	90	42.4695	6.17338	39.3589	SORBI_3001G326800	F-box:F-box domain	--	--	--
Merged-1-58676893-2	1:58676753-58677035	Promoter (1-2kb)	-1414	EER94517	macs2out/SbTF31_1_peaks.narrowPeak|macs2out/SbTF31_2_peaks.narrowPeak	2	58676880	274	105	49.3914	6.24858	45.9483	SbTF31_1_peak_6344	1:58676760-58677024	265	58676885	106	50.5009	6.35024	46.9947	SbTF31_2_peak_6512	1:58676753-58677035	283	58676875	104	48.2819	6.14692	44.9019	SORBI_3001G303600	Ferric_reduct:Ferric reductase like transmembrane component	[GO:0005509:calcium ion binding:molecular_function]|[GO:0016174:NAD(P)H oxidase H2O2-forming activity:molecular_function]|[GO:0004601:peroxidase activity:molecular_function]|[GO:0009738:abscisic acid-activated signaling pathway:biological_process]|[GO:0033500:carbohydrate homeostasis:biological_process]|[GO:0052542:defense response by callose deposition:biological_process]|[GO:0009873:ethylene-ac…	[K13447:RBOH; respiratory burst oxidase]	[04016 MAPK signaling pathway - plant [PATH:ko04016];04626 Plant-pathogen interaction [PATH:ko04626]]
Merged-1-63451217-2	1:63450815-63451621	Promoter (<=1kb)	-874	KXG39192	macs2out/SbTF31_1_peaks.narrowPeak|macs2out/SbTF31_2_peaks.narrowPeak	2	63451437	799	86	41.7845	6.24836	38.7264	SbTF31_1_peak_6931	1:63450822-63451621	800	63451405	74	31.1335	5.30576	28.5755	SbTF31_2_peak_7114	1:63450815-63451613	799	63451470	99	52.4355	7.19096	48.8774	SORBI_3001G345500	-	--	--	--
Merged-4-56100323-2	4:56100185-56100457	Promoter (<=1kb)	-418	EES05406	macs2out/SbTF31_1_peaks.narrowPeak|macs2out/SbTF31_2_peaks.narrowPeak	2	56100312	268	79	38.364	6.2476	35.4419	SbTF31_1_peak_38948	4:56100185-56100457	273	56100319	79	38.1966	6.25698	35.2695	SbTF31_2_peak_39333	4:56100195-56100457	263	56100306	80	38.5314	6.23822	35.6142	SORBI_3004G211200	zf-B_box:B-box zinc finger	[GO:0003700:DNA-binding transcription factor activity:molecular_function]|[GO:0000976:transcription regulatory region sequence-specific DNA binding:molecular_function]|[GO:0008270:zinc ion binding:molecular_function]|[GO:0009909:regulation of flower development:biological_process]|[GO:0006355:regulation of transcription, DNA-templated:biological_process]|[GO:0005634:nucleus:cellular_component]	--	--
Merged-9-5658795-2	9:5657922-5659662	Promoter (1-2kb)	-1130	OQU77497	macs2out/SbTF31_1_peaks.narrowPeak|macs2out/SbTF31_2_peaks.narrowPeak	2	5658797	1733	89	42.5428	6.24493	39.4202	SbTF31_1_peak_69271	9:5657922-5659661	1740	5658826	95	48.2669	6.79137	44.8527	SbTF31_2_peak_69868	9:5657936-5659662	1727	5658769	83	36.8187	5.6985	33.9877	SORBI_3009G055966	-	--	--	--
Merged-10-9294059-2	10:9293911-9294216	Promoter (<=1kb)	-708	KXG19702	macs2out/SbTF31_1_peaks.narrowPeak|macs2out/SbTF31_2_peaks.narrowPeak	2	9294050	288	86	41.1585	6.24484	38.0973	SbTF31_1_peak_10176	10:9293921-9294191	271	9294054	84	40.2459	6.23608	37.2153	SbTF31_2_peak_10409	10:9293911-9294216	306	9294046	88	42.0712	6.2536	38.9794	SORBI_3010G100900	tRNA_SAD:Threonyl and Alanyl tRNA synthetase second additional domain	[GO:0004813:alanine-tRNA ligase activity:molecular_function]|[GO:0016597:amino acid binding:molecular_function]|[GO:0002161:aminoacyl-tRNA editing activity:molecular_function]|[GO:0005524:ATP binding:molecular_function]|[GO:0000049:tRNA binding:molecular_function]|[GO:0008270:zinc ion binding:molecular_function]|[GO:0006419:alanyl-tRNA aminoacylation:biological_process]|[GO:0006400:tRNA modificat…	[K01872:AARS, alaS; alanyl-tRNA synthetase]	[00970 Aminoacyl-tRNA biosynthesis [PATH:ko00970];01007 Amino acid related enzymes [BR:ko01007];03016 Transfer RNA biogenesis [BR:ko03016]]
Merged-2-67039469-2	2:67038775-67040180	Promoter (1-2kb)	-1883	KXG36161	macs2out/SbTF31_1_peaks.narrowPeak|macs2out/SbTF31_2_peaks.narrowPeak	2	67039389	1371	81	39.0404	6.24467	36.0834	SbTF31_1_peak_23224	2:67038793-67040128	1336	67039386	85	42.7517	6.62103	39.5937	SbTF31_2_peak_23574	2:67038775-67040180	1406	67039393	77	35.3291	5.8683	32.5732	SORBI_3002G292700	-	--	--	--
Merged-4-66257078-2	4:66256690-66257469	Promoter (<=1kb)	-235	OQU85865	macs2out/SbTF31_1_peaks.narrowPeak|macs2out/SbTF31_2_peaks.narrowPeak	2	66257292	769	89	42.5067	6.24348	39.3828	SbTF31_1_peak_40232	4:66256690-66257457	768	66257296	94	47.4023	6.72063	44.0259	SbTF31_2_peak_40581	4:66256699-66257469	771	66257288	84	37.6111	5.76634	34.7396	SORBI_3004G328100	-	--	--	--
Merged-4-62534215-2	4:62533774-62534475	Promoter (<=1kb)	-987	EES07463	macs2out/SbTF31_1_peaks.narrowPeak|macs2out/SbTF31_2_peaks.narrowPeak	2	62534311	470	81	39.2353	6.24314	36.2681	SbTF31_1_peak_39731	4:62534188-62534475	288	62534319	86	41.9188	6.38281	38.8017	SbTF31_2_peak_40102	4:62533774-62534426	653	62534304	77	36.5517	6.10347	33.7346	SORBI_3004G283500	MatE:MatE	[GO:0015297:antiporter activity:molecular_function]|[GO:0022857:transmembrane transporter activity:molecular_function]|[GO:0042910:xenobiotic transmembrane transporter activity:molecular_function]|[GO:0016021:integral component of membrane:cellular_component]|[GO:0016020:membrane:cellular_component]	--	--
Merged-10-59454422-2	10:59454173-59454702	Promoter (<=1kb)	-618	OQU77039	macs2out/SbTF31_1_peaks.narrowPeak|macs2out/SbTF31_2_peaks.narrowPeak	2	59454357	478	97	45.9045	6.24082	42.6177	SbTF31_1_peak_15658	10:59454173-59454620	448	59454357	100	48.5168	6.45317	45.0927	SbTF31_2_peak_15958	10:59454195-59454702	508	59454358	94	43.2922	6.02847	40.1427	SORBI_3010G256466	-	--	--	--
Merged-4-7216306-2	4:7216020-7216711	Promoter (1-2kb)	-1825	OQU84605	macs2out/SbTF31_1_peaks.narrowPeak|macs2out/SbTF31_2_peaks.narrowPeak	2	7216246	527	84	40.6677	6.24047	37.6459	SbTF31_1_peak_33875	4:7216020-7216428	409	7216252	76	33.6073	5.62038	30.921	SbTF31_2_peak_34282	4:7216067-7216711	645	7216241	93	47.728	6.86057	44.3708	SORBI_3004G086400	p450:Cytochrome P450	[GO:0020037:heme binding:molecular_function]|[GO:0005506:iron ion binding:molecular_function]|[GO:0004497:monooxygenase activity:molecular_function]|[GO:0016705:oxidoreductase activity, acting on paired donors, with incorporation or reduction of molecular oxygen:molecular_function]|[GO:0010268:brassinosteroid homeostasis:biological_process]|[GO:0016131:brassinosteroid metabolic process:biological…	[K15639:CYP734A1, BAS1; PHYB activation tagged suppressor 1]	[00905 Brassinosteroid biosynthesis [PATH:ko00905];00199 Cytochrome P450 [BR:ko00199]]
Merged-9-55053897-2	9:55053749-55054040	Promoter (<=1kb)	-179	EES18519	macs2out/SbTF31_1_peaks.narrowPeak|macs2out/SbTF31_2_peaks.narrowPeak	2	55053906	282	69	34.0254	6.23935	31.3243	SbTF31_1_peak_74243	9:55053765-55054037	273	55053908	72	36.2298	6.48357	33.4031	SbTF31_2_peak_74900	9:55053749-55054040	292	55053905	67	31.8211	5.99512	29.2456	SORBI_3009G200700	VQ:VQ motif	[GO:0006952:defense response:biological_process]|[GO:0051245:negative regulation of cellular defense response:biological_process]|[GO:0043433:negative regulation of DNA-binding transcription factor activity:biological_process]|[GO:0005634:nucleus:cellular_component]	--	--
Merged-2-50356348-2	2:50355764-50356977	Promoter (1-2kb)	-1574	OQU89236	macs2out/SbTF31_1_peaks.narrowPeak|macs2out/SbTF31_2_peaks.narrowPeak	2	50355924	1135	76	37.032	6.23925	34.1788	SbTF31_1_peak_21326	2:50355764-50356855	1092	50355922	75	35.8833	6.13927	33.0763	SbTF31_2_peak_21686	2:50355799-50356977	1179	50355926	78	38.1808	6.33924	35.2813	SORBI_3002G162601	-	--	--	--
Merged-3-303093-2	3:302902-303283	Promoter (<=1kb)	-319	OQU86049	macs2out/SbTF31_1_peaks.narrowPeak|macs2out/SbTF31_2_peaks.narrowPeak	2	303126	377	84	40.3192	6.23914	37.3024	SbTF31_1_peak_24648	3:302909-303283	375	303133	89	45.844	6.85706	42.5388	SbTF31_2_peak_24990	3:302902-303281	380	303119	79	34.7944	5.62121	32.066	SORBI_3003G002600	Myb_DNA-binding:Myb-like DNA-binding domain	[GO:0003700:DNA-binding transcription factor activity:molecular_function]|[GO:0000976:transcription regulatory region sequence-specific DNA binding:molecular_function]|[GO:0010638:positive regulation of organelle organization:biological_process]|[GO:0045893:positive regulation of transcription, DNA-templated:biological_process]|[GO:0005634:nucleus:cellular_component]	--	--
Merged-7-64791952-2	7:64791811-64792088	Promoter (1-2kb)	-1742	EES15446	macs2out/SbTF31_1_peaks.narrowPeak|macs2out/SbTF31_2_peaks.narrowPeak	2	64791957	258	78	38.0291	6.23648	35.127	SbTF31_1_peak_61784	7:64791837-64792088	252	64791956	86	44.3986	6.848	41.1598	SbTF31_2_peak_62343	7:64791811-64792075	265	64791959	71	31.6596	5.62496	29.0941	SORBI_3007G219800	COX15-CtaA:Cytochrome oxidase assembly protein	[GO:0016653:oxidoreductase activity, acting on NAD(P)H, heme protein as acceptor:molecular_function]|[GO:0016627:oxidoreductase activity, acting on the CH-CH group of donors:molecular_function]|[GO:0006784:heme A biosynthetic process:biological_process]|[GO:0016021:integral component of membrane:cellular_component]|[GO:0005743:mitochondrial inner membrane:cellular_component]|[GO:0005739:mitochond…	[K02259:COX15, ctaA; heme a synthase]	[00190 Oxidative phosphorylation [PATH:ko00190];00860 Porphyrin metabolism [PATH:ko00860];02020 Two-component system [PATH:ko02020];04714 Thermogenesis [PATH:ko04714];03029 Mitochondrial biogenesis [BR:ko03029]]
Merged-3-62222486-2	3:62222164-62222819	Promoter (<=1kb)	-320	EES01448	macs2out/SbTF31_1_peaks.narrowPeak|macs2out/SbTF31_2_peaks.narrowPeak	2	62222379	645	74	36.002	6.23616	33.2056	SbTF31_1_peak_31443	3:62222165-62222798	634	62222365	69	31.9725	5.8515	29.3714	SbTF31_2_peak_31822	3:62222164-62222819	656	62222393	79	40.0315	6.62083	37.0397	SORBI_3003G289700	Peptidase_C48:Ulp1 protease family, C-terminal catalytic domain	[GO:0070139:SUMO-specific endopeptidase activity:molecular_function]|[GO:0070140:SUMO-specific isopeptidase activity:molecular_function]|[GO:0016926:protein desumoylation:biological_process]|[GO:0009651:response to salt stress:biological_process]|[GO:0010228:vegetative to reproductive phase transition of meristem:biological_process]|[GO:0016607:nuclear speck:cellular_component]|[GO:0005634:nucleu…	--	--
Merged-3-2865064-2	3:2864521-2865617	Promoter (<=1kb)	-678	EES00127	macs2out/SbTF31_1_peaks.narrowPeak|macs2out/SbTF31_2_peaks.narrowPeak	2	2865482	1081	69	34.1604	6.23608	31.4606	SbTF31_1_peak_24944	3:2864521-2865592	1072	2865482	62	27.9769	5.59541	25.5846	SbTF31_2_peak_25271	3:2864528-2865617	1090	2865482	77	40.3439	6.87675	37.3366	SORBI_3003G031200	SUI1:Translation initiation factor SUI1	[GO:0003729:mRNA binding:molecular_function]|[GO:0003743:translation initiation factor activity:molecular_function]|[GO:0002183:cytoplasmic translational initiation:biological_process]|[GO:0001731:formation of translation preinitiation complex:biological_process]|[GO:0002188:translation reinitiation:biological_process]|[GO:0022626:cytosolic ribosome:cellular_component]	--	--
Merged-8-55638750-2	8:55638560-55638919	Promoter (1-2kb)	-1128	OQU79321	macs2out/SbTF31_1_peaks.narrowPeak|macs2out/SbTF31_2_peaks.narrowPeak	2	55638751	336	97	45.9337	6.23564	42.6551	SbTF31_1_peak_67689	8:55638606-55638919	314	55638762	91	40.2501	5.73675	37.2191	SbTF31_2_peak_68266	8:55638560-55638918	359	55638740	103	51.6173	6.73452	48.0912	SORBI_3008G130500	Stress-antifung:Salt stress response/antifungal	[GO:0005524:ATP binding:molecular_function]|[GO:0004674:protein serine/threonine kinase activity:molecular_function]|[GO:0042742:defense response to bacterium:biological_process]|[GO:0006468:protein phosphorylation:biological_process]|[GO:0016021:integral component of membrane:cellular_component]|[GO:0005886:plasma membrane:cellular_component]	--	--
Merged-7-63590731-2	7:63590480-63590918	Promoter (<=1kb)	-118	EES15371	macs2out/SbTF31_1_peaks.narrowPeak|macs2out/SbTF31_2_peaks.narrowPeak	2	63590758	359	81	39.34	6.23271	36.3766	SbTF31_1_peak_61647	7:63590480-63590904	425	63590760	90	46.5311	6.89805	43.1948	SbTF31_2_peak_62220	7:63590625-63590918	294	63590757	73	32.1488	5.56736	29.5585	SORBI_3007G205600	peroxidase:Peroxidase	[GO:0020037:heme binding:molecular_function]|[GO:0016688:L-ascorbate peroxidase activity:molecular_function]|[GO:0046872:metal ion binding:molecular_function]|[GO:0004601:peroxidase activity:molecular_function]|[GO:0034599:cellular response to oxidative stress:biological_process]|[GO:0042744:hydrogen peroxide catabolic process:biological_process]|[GO:0000302:response to reactive oxygen species:bi…	--	--
Merged-2-67598668-2	2:67598506-67598828	Promoter (1-2kb)	-1645	EER99369	macs2out/SbTF31_1_peaks.narrowPeak|macs2out/SbTF31_2_peaks.narrowPeak	2	67598667	312	79	38.077	6.23233	35.1712	SbTF31_1_peak_23305	2:67598519-67598819	301	67598656	77	36.7865	6.14942	33.9333	SbTF31_2_peak_23643	2:67598506-67598828	323	67598678	81	39.3675	6.31524	36.4091	SORBI_3002G299900	-	--	--	--
Merged-4-47702633-3	4:47701862-47703248	Promoter (<=1kb)	-520	KXG30244	macs2out/SbTF31_1_peaks.narrowPeak|macs2out/SbTF31_2_peaks.narrowPeak	3	47702042	1046	85	40.6667	6.23226	37.6512	SbTF31_1_peak_37953	4:47701862-47702593	732	47702024	92	50.415	7.45137	46.9108	SbTF31_2_peak_38350	4:47701888-47703248	1361	47702061	78	30.9184	5.01315	28.3917	SORBI_3004G150800	-	--	--	--
Merged-1-63689247-2	1:63688911-63689556	Promoter (1-2kb)	-1883	OQU92464	macs2out/SbTF31_1_peaks.narrowPeak|macs2out/SbTF31_2_peaks.narrowPeak	2	63689377	618	79	38.1619	6.23184	35.2563	SbTF31_1_peak_6959	1:63688966-63689556	591	63689377	73	33.2836	5.78771	30.6131	SbTF31_2_peak_7145	1:63688911-63689556	646	63689377	85	43.0403	6.67596	39.8996	SORBI_3001G347500	-	--	--	--
Merged-3-58858653-2	3:58858021-58859241	Promoter (<=1kb)	-227	OQU87298	macs2out/SbTF31_1_peaks.narrowPeak|macs2out/SbTF31_2_peaks.narrowPeak	2	58858940	1170	80	38.7077	6.23168	35.7685	SbTF31_1_peak_31034	3:58858021-58859236	1216	58858777	80	37.5215	6.04688	34.6283	SbTF31_2_peak_31433	3:58858117-58859241	1125	58859103	81	39.8938	6.41647	36.9086	SORBI_3003G250220	MULE:MULE transposase domain	[GO:0008270:zinc ion binding:molecular_function]|[GO:0006355:regulation of transcription, DNA-templated:biological_process]|[GO:0005634:nucleus:cellular_component]	--	--
Merged-3-32293039-2	3:32292684-32293417	Promoter (1-2kb)	-1914	KXG32576	macs2out/SbTF31_1_peaks.narrowPeak|macs2out/SbTF31_2_peaks.narrowPeak	2	32293197	696	84	40.2094	6.23025	37.1936	SbTF31_1_peak_28249	3:32292700-32293417	718	32293205	86	43.2447	6.6285	40.0631	SbTF31_2_peak_28642	3:32292684-32293357	674	32293190	82	37.174	5.83201	34.3241	SORBI_3003G170800	-	--	--	--
Merged-1-3531525-2	1:3531387-3531660	Promoter (<=1kb)	-255	OQU90798	macs2out/SbTF31_1_peaks.narrowPeak|macs2out/SbTF31_2_peaks.narrowPeak	2	3531518	260	79	38.2897	6.22919	35.3729	SbTF31_1_peak_455	1:3531387-3531660	274	3531517	76	36.1178	6.10146	33.2995	SbTF31_2_peak_469	1:3531405-3531651	247	3531520	83	40.4616	6.35691	37.4463	SORBI_3001G048000	-	--	--	--
Merged-5-8982418-2	5:8981986-8982854	Promoter (1-2kb)	-1471	EES09476	macs2out/SbTF31_1_peaks.narrowPeak|macs2out/SbTF31_2_peaks.narrowPeak	2	8982707	855	92	43.7167	6.22918	40.5371	SbTF31_1_peak_41660	5:8981996-8982836	841	8982708	87	39.0811	5.81011	36.1073	SbTF31_2_peak_41971	5:8981986-8982854	869	8982707	97	48.3522	6.64825	44.967	SORBI_3005G074000	F-box:F-box domain	--	--	--
Merged-1-10042870-2	1:10042685-10043078	Promoter (<=1kb)	-489	EER93620	macs2out/SbTF31_1_peaks.narrowPeak|macs2out/SbTF31_2_peaks.narrowPeak	2	10042877	365	72	35.0294	6.22776	32.2782	SbTF31_1_peak_1272	1:10042685-10043078	394	10042866	72	35.1656	6.25637	32.3959	SbTF31_2_peak_1300	1:10042691-10043026	336	10042889	72	34.8932	6.19916	32.1606	SORBI_3001G127700	LDcluster4:SLOG cluster4 family	[GO:0016799:hydrolase activity, hydrolyzing N-glycosyl compounds:molecular_function]|[GO:0009691:cytokinin biosynthetic process:biological_process]|[GO:0005829:cytosol:cellular_component]|[GO:0005634:nucleus:cellular_component]	--	--
Merged-10-7348944-2	10:7348589-7349277	Promoter (<=1kb)	-22	OQU76055	macs2out/SbTF31_1_peaks.narrowPeak|macs2out/SbTF31_2_peaks.narrowPeak	2	7348912	653	77	37.1771	6.22593	34.3158	SbTF31_1_peak_9989	10:7348589-7349263	675	7348922	76	36.4608	6.16942	33.6236	SbTF31_2_peak_10225	10:7348647-7349277	631	7348902	78	37.8934	6.28243	35.0079	SORBI_3010G085600	TPR_8:Tetratricopeptide repeat	[GO:0016018:cyclosporin A binding:molecular_function]|[GO:0003755:peptidyl-prolyl cis-trans isomerase activity:molecular_function]|[GO:0010582:floral meristem determinacy:biological_process]|[GO:0006457:protein folding:biological_process]|[GO:0000413:protein peptidyl-prolyl isomerization:biological_process]|[GO:0010050:vegetative phase change:biological_process]|[GO:0005737:cytoplasm:cellular_com…	--	--
Merged-3-53915394-2	3:53915145-53915641	Promoter (1-2kb)	-1168	OQU87118	macs2out/SbTF31_1_peaks.narrowPeak|macs2out/SbTF31_2_peaks.narrowPeak	2	53915395	439	87	41.4319	6.22058	38.3546	SbTF31_1_peak_30437	3:53915205-53915641	437	53915407	87	42.8455	6.47129	39.6823	SbTF31_2_peak_30818	3:53915145-53915585	441	53915384	87	40.0183	5.96986	37.0268	SORBI_3003G207900	Aa_trans:Transmembrane amino acid transporter protein	[GO:0006865:amino acid transport:biological_process]|[GO:0016021:integral component of membrane:cellular_component]|[GO:0005886:plasma membrane:cellular_component]|[GO:0005774:vacuolar membrane:cellular_component]	--	--
Merged-10-59190716-2	10:59190521-59190916	Promoter (1-2kb)	-1203	OQU77002	macs2out/SbTF31_1_peaks.narrowPeak|macs2out/SbTF31_2_peaks.narrowPeak	2	59190738	373	77	37.3373	6.21841	34.4683	SbTF31_1_peak_15624	10:59190521-59190890	370	59190730	77	35.7201	5.94279	32.9209	SbTF31_2_peak_15920	10:59190540-59190916	377	59190747	78	38.9545	6.49403	36.0157	SORBI_3010G253200	GHMP_kinases_C:GHMP kinases C terminal	[GO:0005524:ATP binding:molecular_function]|[GO:0009702:L-arabinokinase activity:molecular_function]|[GO:0006012:galactose metabolic process:biological_process]|[GO:0005829:cytosol:cellular_component]|[GO:0016021:integral component of membrane:cellular_component]|[GO:0009506:plasmodesma:cellular_component]	--	--
Merged-7-17759171-2	7:17759012-17759350	Promoter (<=1kb)	-687	EES13636	macs2out/SbTF31_1_peaks.narrowPeak|macs2out/SbTF31_2_peaks.narrowPeak	2	17759159	318	86	41.2963	6.21711	38.2663	SbTF31_1_peak_57024	7:17759014-17759311	298	17759154	75	29.8829	5.01782	27.3913	SbTF31_2_peak_57530	7:17759012-17759350	339	17759164	97	52.7098	7.41639	49.1413	SORBI_3007G096000	EPL1:Enhancer of polycomb-like	--	--	--
Merged-10-5864019-2	10:5863558-5864501	Promoter (<=1kb)	-194	OQU75995	macs2out/SbTF31_1_peaks.narrowPeak|macs2out/SbTF31_2_peaks.narrowPeak	2	5864118	908	86	41.0911	6.21681	38.0374	SbTF31_1_peak_9802	10:5863573-5864501	929	5864173	86	37.1768	5.55867	34.3008	SbTF31_2_peak_10051	10:5863558-5864444	887	5864064	87	45.0054	6.87495	41.7739	SORBI_3010G072300	Glyco_trans_1_4:Glycosyl transferases group 1	[GO:0016157:sucrose synthase activity:molecular_function]|[GO:0051262:protein tetramerization:biological_process]|[GO:0034059:response to anoxia:biological_process]|[GO:0010431:seed maturation:biological_process]|[GO:0005985:sucrose metabolic process:biological_process]	[K00695:SUS; sucrose synthase]	[00500 Starch and sucrose metabolism [PATH:ko00500];01003 Glycosyltransferases [BR:ko01003]]
Merged-5-19796569-2	5:19796376-19796771	Promoter (<=1kb)	-731	EES08398	macs2out/SbTF31_1_peaks.narrowPeak|macs2out/SbTF31_2_peaks.narrowPeak	2	19796600	379	84	40.1443	6.21555	37.1316	SbTF31_1_peak_42871	5:19796384-19796771	388	19796616	86	41.9188	6.38281	38.8017	SbTF31_2_peak_43189	5:19796376-19796745	370	19796584	82	38.3698	6.04829	35.4615	SORBI_3005G105700	RPE65:Retinal pigment epithelial membrane protein	[GO:0010436:carotenoid dioxygenase activity:molecular_function]|[GO:0046872:metal ion binding:molecular_function]|[GO:0016121:carotene catabolic process:biological_process]|[GO:0009507:chloroplast:cellular_component]	[K17913:CCD8; carlactone synthase / all-trans-10'-apo-beta-carotenal 13,14-cleaving dioxygenase]	[00906 Carotenoid biosynthesis [PATH:ko00906]]
Merged-10-546443-2	10:545989-546787	Promoter (1-2kb)	-1345	OQU75691	macs2out/SbTF31_1_peaks.narrowPeak|macs2out/SbTF31_2_peaks.narrowPeak	2	546427	605	85	40.7595	6.21281	37.7152	SbTF31_1_peak_9178	10:546294-546705	412	546429	86	41.9188	6.38281	38.8017	SbTF31_2_peak_9415	10:545989-546787	799	546426	85	39.6001	6.0428	36.6288	SORBI_3010G006700	EamA:EamA-like transporter family	[GO:0022857:transmembrane transporter activity:molecular_function]|[GO:0016021:integral component of membrane:cellular_component]|[GO:0005886:plasma membrane:cellular_component]	--	--
Merged-2-63587216-2	2:63587071-63587365	Promoter (<=1kb)	-851	EER99088	macs2out/SbTF31_1_peaks.narrowPeak|macs2out/SbTF31_2_peaks.narrowPeak	2	63587216	275	69	34.0498	6.21213	31.3576	SbTF31_1_peak_22834	2:63587087-63587342	256	63587217	62	27.8805	5.57406	25.4972	SbTF31_2_peak_23188	2:63587071-63587365	295	63587216	77	40.219	6.85019	37.2181	SORBI_3002G247900	Inhibitor_I9:Peptidase inhibitor I9	--	--	--
Merged-2-12588933-2	2:12588793-12589077	Promoter (<=1kb)	-963	EER96218	macs2out/SbTF31_1_peaks.narrowPeak|macs2out/SbTF31_2_peaks.narrowPeak	2	12588936	278	70	34.2019	6.212	31.4996	SbTF31_1_peak_17410	2:12588793-12589077	285	12588941	64	29.2891	5.70995	26.829	SbTF31_2_peak_17713	2:12588797-12589067	271	12588931	76	39.1148	6.71405	36.1702	SORBI_3002G105700	zf-C3HC4_3:Zinc finger, C3HC4 type (RING finger)	--	--	--
Merged-2-64018831-2	2:64018368-64019269	Promoter (<=1kb)	-579	OQU89728	macs2out/SbTF31_1_peaks.narrowPeak|macs2out/SbTF31_2_peaks.narrowPeak	2	64019109	837	93	44.0329	6.21099	40.8373	SbTF31_1_peak_22895	2:64018368-64019230	863	64019105	88	40.1703	5.92506	37.1431	SbTF31_2_peak_23254	2:64018458-64019269	812	64019113	98	47.8956	6.49693	44.5315	SORBI_3002G254000	Ank_5:Ankyrin repeats (many copies)	--	--	--
Merged-5-66737379-2	5:66736563-66737888	Promoter (<=1kb)	-906	OQU83823	macs2out/SbTF31_1_peaks.narrowPeak|macs2out/SbTF31_2_peaks.narrowPeak	2	66737400	1018	92	43.5684	6.2107	40.3886	SbTF31_1_peak_47646	5:66737178-66737888	711	66737402	95	46.1869	6.4346	42.8645	SbTF31_2_peak_47991	5:66736563-66737888	1326	66737398	89	40.95	5.98679	37.9126	SORBI_3005G183450	-	--	--	--
Merged-4-51310545-2	4:51310121-51310946	Promoter (<=1kb)	-867	EES05171	macs2out/SbTF31_1_peaks.narrowPeak|macs2out/SbTF31_2_peaks.narrowPeak	2	51310769	756	71	34.515	6.21	31.7883	SbTF31_1_peak_38392	4:51310121-51310946	826	51310776	71	34.6367	6.23582	31.8929	SbTF31_2_peak_38795	4:51310214-51310900	687	51310763	71	34.3933	6.18418	31.6837	SORBI_3004G163800	Glyco_hydro_100:Alkaline and neutral invertase	[GO:0033926:glycopeptide alpha-N-acetylgalactosaminidase activity:molecular_function]|[GO:0004575:sucrose alpha-glucosidase activity:molecular_function]|[GO:0005987:sucrose catabolic process:biological_process]|[GO:0009507:chloroplast:cellular_component]	--	--
Merged-5-17840094-2	5:17839797-17840403	Promoter (<=1kb)	-326	OQU83278	macs2out/SbTF31_1_peaks.narrowPeak|macs2out/SbTF31_2_peaks.narrowPeak	2	17840113	580	71	34.5081	6.20899	31.7846	SbTF31_1_peak_42633	5:17839797-17840365	569	17840164	71	34.0764	6.1174	31.3645	SbTF31_2_peak_42956	5:17839812-17840403	592	17840063	71	34.9398	6.30058	32.2048	SORBI_3005G102350	-	--	--	--
Merged-2-5635186-2	2:5635018-5635374	Promoter (1-2kb)	-1670	OQU88585	macs2out/SbTF31_1_peaks.narrowPeak|macs2out/SbTF31_2_peaks.narrowPeak	2	5635177	328	76	37.2392	6.2089	34.3939	SbTF31_1_peak_16606	2:5635028-5635326	299	5635173	65	27.7665	5.30535	25.3871	SbTF31_2_peak_16909	2:5635018-5635374	357	5635181	88	46.7118	7.11244	43.4008	SORBI_3002G058200	Methyltransf_7:SAM dependent carboxyl methyltransferase	[GO:0008757:S-adenosylmethionine-dependent methyltransferase activity:molecular_function]|[GO:0006952:defense response:biological_process]|[GO:0032259:methylation:biological_process]	--	--
Merged-1-2949880-2	1:2949652-2950102	Promoter (1-2kb)	-1892	EER90651	macs2out/SbTF31_1_peaks.narrowPeak|macs2out/SbTF31_2_peaks.narrowPeak	2	2949971	426	77	37.279	6.20848	34.4108	SbTF31_1_peak_372	1:2949652-2950102	451	2949984	77	38.2353	6.43845	35.3047	SbTF31_2_peak_388	1:2949683-2950083	401	2949958	78	36.3226	5.97852	33.5169	SORBI_3001G039600	-	[GO:0004842:ubiquitin-protein transferase activity:molecular_function]	--	--
Merged-8-5369010-2	8:5368800-5369215	Promoter (1-2kb)	-1257	EES16733	macs2out/SbTF31_1_peaks.narrowPeak|macs2out/SbTF31_2_peaks.narrowPeak	2	5368976	406	96	45.4623	6.20749	42.194	SbTF31_1_peak_62497	8:5368800-5369215	416	5368969	93	43.9504	6.20626	40.7353	SbTF31_2_peak_63064	8:5368816-5369212	397	5368984	100	46.9742	6.20871	43.6528	SORBI_3008G053101	-	--	--	--
Merged-7-62140640-2	7:62140506-62140793	Promoter (1-2kb)	-1805	OQU80804	macs2out/SbTF31_1_peaks.narrowPeak|macs2out/SbTF31_2_peaks.narrowPeak	2	62140630	255	70	34.1495	6.20693	31.4417	SbTF31_1_peak_61477	7:62140520-62140793	274	62140664	75	38.8243	6.75002	35.8636	SbTF31_2_peak_62046	7:62140506-62140742	237	62140597	65	29.4746	5.66385	27.0199	SORBI_3007G188600	WHEP-TRS:WHEP-TRS domain	[GO:0005524:ATP binding:molecular_function]|[GO:0004820:glycine-tRNA ligase activity:molecular_function]|[GO:0046983:protein dimerization activity:molecular_function]|[GO:0016740:transferase activity:molecular_function]|[GO:0015966:diadenosine tetraphosphate biosynthetic process:biological_process]|[GO:0006426:glycyl-tRNA aminoacylation:biological_process]|[GO:0070150:mitochondrial glycyl-tRNA am…	[K01880:GARS, glyS1; glycyl-tRNA synthetase]	[00970 Aminoacyl-tRNA biosynthesis [PATH:ko00970];01007 Amino acid related enzymes [BR:ko01007];03016 Transfer RNA biogenesis [BR:ko03016];03029 Mitochondrial biogenesis [BR:ko03029]]
Merged-2-67351670-2	2:67351484-67351870	Promoter (<=1kb)	-595	KXG36188	macs2out/SbTF31_1_peaks.narrowPeak|macs2out/SbTF31_2_peaks.narrowPeak	2	67351690	365	80	38.5829	6.20648	35.6486	SbTF31_1_peak_23265	2:67351484-67351870	387	67351708	83	42.026	6.65614	38.9031	SbTF31_2_peak_23609	2:67351493-67351836	344	67351672	78	35.1398	5.75681	32.3941	SORBI_3002G297100	X8:X8 domain	[GO:0042973:glucan endo-1,3-beta-D-glucosidase activity:molecular_function]|[GO:0005975:carbohydrate metabolic process:biological_process]|[GO:0071555:cell wall organization:biological_process]|[GO:0006952:defense response:biological_process]|[GO:0031225:anchored component of membrane:cellular_component]|[GO:0046658:anchored component of plasma membrane:cellular_component]|[GO:0005618:cell wall:c…	--	--
Merged-1-6278659-2	1:6278502-6278822	Promoter (1-2kb)	-1777	KXG37495	macs2out/SbTF31_1_peaks.narrowPeak|macs2out/SbTF31_2_peaks.narrowPeak	2	6278659	304	88	42.0359	6.20433	38.935	SbTF31_1_peak_786	1:6278513-6278822	310	6278656	85	38.6383	5.874	35.6875	SbTF31_2_peak_807	1:6278502-6278800	299	6278662	92	45.4334	6.53466	42.1825	SORBI_3001G081200	TAF:TATA box binding protein associated factor (TAF)	[GO:0046982:protein heterodimerization activity:molecular_function]|[GO:0016251:RNA polymerase II general transcription initiation factor activity:molecular_function]|[GO:0003713:transcription coactivator activity:molecular_function]|[GO:0016573:histone acetylation:biological_process]|[GO:0009860:pollen tube growth:biological_process]|[GO:0045944:positive regulation of transcription by RNA polyme…	[K03131:TAF6; transcription initiation factor TFIID subunit 6]	[03022 Basal transcription factors [PATH:ko03022];03021 Transcription machinery [BR:ko03021];03036 Chromosome and associated proteins [BR:ko03036]]
Merged-5-65921138-2	5:65920985-65921283	Promoter (<=1kb)	-935	KXG28872	macs2out/SbTF31_1_peaks.narrowPeak|macs2out/SbTF31_2_peaks.narrowPeak	2	65921133	277	75	36.2208	6.20223	33.4096	SbTF31_1_peak_47546	5:65921016-65921283	268	65921127	72	33.8102	5.9754	31.1106	SbTF31_2_peak_47897	5:65920985-65921271	287	65921140	78	38.6315	6.42907	35.7086	SORBI_3005G177200	-	--	--	--
Merged-5-169025-3	5:168143-169911	Promoter (1-2kb)	-1201	OQU82678	macs2out/SbTF31_1_peaks.narrowPeak|macs2out/SbTF31_2_peaks.narrowPeak	3	168404	1259	72	35.3781	6.19843	32.6133	SbTF31_1_peak_40592	5:168159-169905	1747	168396	82	44.0125	7.14931	40.7925	SbTF31_2_peak_40941	5:168143-168914	772	168412	63	26.7436	5.24756	24.4341	SORBI_3005G002300	zf-MIZ:MIZ/SP-RING zinc finger	[GO:0061665:SUMO ligase activity:molecular_function]|[GO:0008270:zinc ion binding:molecular_function]|[GO:0016925:protein sumoylation:biological_process]|[GO:0005634:nucleus:cellular_component]	--	--
Merged-1-22187651-2	1:22187369-22187933	Promoter (<=1kb)	-317	OQU91688	macs2out/SbTF31_1_peaks.narrowPeak|macs2out/SbTF31_2_peaks.narrowPeak	2	22187668	553	75	36.4731	6.19804	33.6535	SbTF31_1_peak_2750	1:22187369-22187922	554	22187674	70	32.0226	5.77805	29.419	SbTF31_2_peak_2816	1:22187381-22187933	553	22187663	81	40.9237	6.61804	37.888	SORBI_3001G229850	AAA_30:AAA domain	[GO:0043139:5'-3' DNA helicase activity:molecular_function]|[GO:0005524:ATP binding:molecular_function]|[GO:0003677:DNA binding:molecular_function]|[GO:0006310:DNA recombination:biological_process]|[GO:0006281:DNA repair:biological_process]|[GO:0000002:mitochondrial genome maintenance:biological_process]|[GO:0000723:telomere maintenance:biological_process]|[GO:0005739:mitochondrion:cellular_compo…	[K15255:PIF1; ATP-dependent DNA helicase PIF1]	[03032 DNA replication proteins [BR:ko03032];03029 Mitochondrial biogenesis [BR:ko03029]]
Merged-8-55726987-2	8:55726761-55727362	Promoter (<=1kb)	-9	EES17207	macs2out/SbTF31_1_peaks.narrowPeak|macs2out/SbTF31_2_peaks.narrowPeak	2	55726880	452	69	33.7458	6.19657	31.0602	SbTF31_1_peak_67701	8:55726761-55727362	602	55726885	76	39.7005	6.83884	36.6952	SbTF31_2_peak_68279	8:55726762-55727063	302	55726876	62	27.7911	5.5543	25.4253	SORBI_3008G131400	Myb_DNA-bind_6:Myb-like DNA-binding domain	[GO:0043565:sequence-specific DNA binding:molecular_function]|[GO:0006952:defense response:biological_process]|[GO:0006355:regulation of transcription, DNA-templated:biological_process]|[GO:0005634:nucleus:cellular_component]	--	--
Merged-3-7966499-2	3:7966350-7966653	Promoter (1-2kb)	-1578	OQU86440	macs2out/SbTF31_1_peaks.narrowPeak|macs2out/SbTF31_2_peaks.narrowPeak	2	7966480	294	85	40.847	6.19581	37.8146	SbTF31_1_peak_25508	3:7966355-7966638	284	7966480	77	33.9459	5.61017	31.2389	SbTF31_2_peak_25892	3:7966350-7966653	304	7966480	94	47.7481	6.78146	44.3903	SORBI_3003G091550	Sina:Seven in absentia protein family	--	[K04506:SIAH1; E3 ubiquitin-protein ligase SIAH1]	[04120 Ubiquitin mediated proteolysis [PATH:ko04120];04013 MAPK signaling pathway - fly [PATH:ko04013];04310 Wnt signaling pathway [PATH:ko04310];04137 Mitophagy - animal [PATH:ko04137];04115 p53 signaling pathway [PATH:ko04115];04121 Ubiquitin system [BR:ko04121]]
Merged-3-74316525-2	3:74316341-74316699	Promoter (<=1kb)	-832	EES04302	macs2out/SbTF31_1_peaks.narrowPeak|macs2out/SbTF31_2_peaks.narrowPeak	2	74316525	338	82	39.3837	6.19569	36.4273	SbTF31_1_peak_32919	3:74316341-74316689	349	74316524	73	31.4202	5.42906	28.8447	SbTF31_2_peak_33303	3:74316372-74316699	328	74316527	91	47.3473	6.96233	44.0098	SORBI_3003G445200	-	--	--	--
Merged-8-55946868-2	8:55946610-55947240	Promoter (1-2kb)	-1328	KXG23721	macs2out/SbTF31_1_peaks.narrowPeak|macs2out/SbTF31_2_peaks.narrowPeak	2	55946760	510	69	33.6054	6.1933	30.9282	SbTF31_1_peak_67732	8:55946610-55947240	631	55946758	66	31.202	5.95068	28.6389	SbTF31_2_peak_68317	8:55946618-55947006	389	55946762	72	36.0089	6.43593	33.2176	SORBI_3008G132900	NRDE-2:NRDE-2, necessary for RNA interference	[GO:0046872:metal ion binding:molecular_function]|[GO:0006396:RNA processing:biological_process]|[GO:0000178:exosome (RNase complex):cellular_component]|[GO:0005615:extracellular space:cellular_component]|[GO:0005634:nucleus:cellular_component]	--	--
Merged-7-64575640-2	7:64575513-64575778	Promoter (1-2kb)	-1664	EES15434	macs2out/SbTF31_1_peaks.narrowPeak|macs2out/SbTF31_2_peaks.narrowPeak	2	64575634	250	69	33.6252	6.19298	30.9473	SbTF31_1_peak_61758	7:64575518-64575751	234	64575635	65	30.3859	5.86186	27.8657	SbTF31_2_peak_62319	7:64575513-64575778	266	64575633	73	36.8645	6.5241	34.0288	SORBI_3007G217600	PPR_long:Pentacotripeptide-repeat region of PRORP	[GO:0005739:mitochondrion:cellular_component]	--	--
Merged-3-55000764-2	3:55000565-55000947	Promoter (1-2kb)	-1566	OQU87143	macs2out/SbTF31_1_peaks.narrowPeak|macs2out/SbTF31_2_peaks.narrowPeak	2	55000773	364	85	41.0174	6.19266	37.9886	SbTF31_1_peak_30552	3:55000565-55000947	383	55000781	73	31.4202	5.42906	28.8447	SbTF31_2_peak_30945	3:55000600-55000944	345	55000765	98	50.6147	6.95625	47.1325	SORBI_3003G215350	-	--	--	--
Merged-7-1872272-2	7:1872091-1872492	Promoter (1-2kb)	-1374	EES13270	macs2out/SbTF31_1_peaks.narrowPeak|macs2out/SbTF31_2_peaks.narrowPeak	2	1872241	341	77	37.2058	6.18628	34.3439	SbTF31_1_peak_55192	7:1872113-1872492	380	1872241	80	39.4008	6.40646	36.4147	SbTF31_2_peak_55678	7:1872091-1872393	303	1872241	75	35.0109	5.9661	32.2731	SORBI_3007G020100	DPBB_1:Lytic transglycolase	[GO:0009664:plant-type cell wall organization:biological_process]|[GO:0005618:cell wall:cellular_component]|[GO:0005576:extracellular region:cellular_component]|[GO:0016020:membrane:cellular_component]	--	--
Merged-10-57588173-2	10:57587918-57588441	Promoter (<=1kb)	-129	OQU76900	macs2out/SbTF31_1_peaks.narrowPeak|macs2out/SbTF31_2_peaks.narrowPeak	2	57588074	491	79	37.8507	6.1853	34.9534	SbTF31_1_peak_15428	10:57587938-57588395	458	57588070	82	40.4606	6.44044	37.4179	SbTF31_2_peak_15735	10:57587918-57588441	524	57588079	76	35.2408	5.93016	32.489	SORBI_3010G233000	-	[GO:0003677:DNA binding:molecular_function]|[GO:0046872:metal ion binding:molecular_function]	--	--
Merged-10-2304621-2	10:2304289-2304973	Promoter (1-2kb)	-1628	EER89154	macs2out/SbTF31_1_peaks.narrowPeak|macs2out/SbTF31_2_peaks.narrowPeak	2	2304567	651	75	36.1103	6.18461	33.3026	SbTF31_1_peak_9385	10:2304289-2304973	685	2304457	76	37.3882	6.3559	34.5022	SbTF31_2_peak_9627	10:2304303-2304919	617	2304678	74	34.8323	6.01332	32.103	SORBI_3010G028200	RmlD_sub_bind:RmlD substrate binding domain	[GO:0008446:GDP-mannose 4,6-dehydratase activity:molecular_function]|[GO:0042351:'de novo' GDP-L-fucose biosynthetic process:biological_process]|[GO:0019673:GDP-mannose metabolic process:biological_process]|[GO:0005737:cytoplasm:cellular_component]|[GO:0009536:plastid:cellular_component]	[K01711:gmd, GMDS; GDPmannose 4,6-dehydratase]	[00051 Fructose and mannose metabolism [PATH:ko00051];00541 Biosynthesis of various nucleotide sugars [PATH:ko00541]]
Merged-1-24202021-2	1:24201823-24202207	Promoter (<=1kb)	-976	EER91566	macs2out/SbTF31_1_peaks.narrowPeak|macs2out/SbTF31_2_peaks.narrowPeak	2	24202041	338	85	40.5102	6.18286	37.4922	SbTF31_1_peak_2969	1:24201882-24202173	292	24202032	78	34.2212	5.58873	31.5	SbTF31_2_peak_3036	1:24201823-24202207	385	24202051	92	46.7992	6.777	43.4845	SORBI_3001G237600	E2F_TDP:E2F/DP family winged-helix DNA-binding domain	[GO:0003677:DNA binding:molecular_function]|[GO:0003700:DNA-binding transcription factor activity:molecular_function]|[GO:0046982:protein heterodimerization activity:molecular_function]|[GO:0042023:DNA endoreduplication:biological_process]|[GO:0000082:G1/S transition of mitotic cell cycle:biological_process]|[GO:0051726:regulation of cell cycle:biological_process]|[GO:0006357:regulation of transc…	--	--
Merged-2-51023779-2	2:51023192-51024360	Promoter (<=1kb)	-583	OQU89245	macs2out/SbTF31_1_peaks.narrowPeak|macs2out/SbTF31_2_peaks.narrowPeak	2	51024165	1158	89	42.0635	6.18067	38.9556	SbTF31_1_peak_21414	2:51023192-51024357	1166	51024150	90	41.4945	6.00818	38.3975	SbTF31_2_peak_21773	2:51023210-51024360	1151	51024180	88	42.6326	6.35316	39.5138	SORBI_3002G164300	VEFS-Box:VEFS-Box of polycomb protein	[GO:0031490:chromatin DNA binding:molecular_function]|[GO:0046872:metal ion binding:molecular_function]|[GO:0030154:cell differentiation:biological_process]|[GO:0006342:chromatin silencing:biological_process]|[GO:0009908:flower development:biological_process]|[GO:0070734:histone H3-K27 methylation:biological_process]|[GO:0048586:regulation of long-day photoperiodism, flowering:biological_process]…	--	--
Merged-3-58877199-2	3:58876701-58877690	Promoter (<=1kb)	-700	EES03404	macs2out/SbTF31_1_peaks.narrowPeak|macs2out/SbTF31_2_peaks.narrowPeak	2	58877525	978	94	44.464	6.17832	41.2437	SbTF31_1_peak_31041	3:58876701-58877690	990	58877526	99	47.6776	6.38928	44.2908	SbTF31_2_peak_31439	3:58876721-58877686	966	58877524	90	41.2504	5.96736	38.1967	SORBI_3003G250400	zf-C3HC4_2:Zinc finger, C3HC4 type (RING finger)	[GO:0046872:metal ion binding:molecular_function]|[GO:0061630:ubiquitin protein ligase activity:molecular_function]|[GO:0006511:ubiquitin-dependent protein catabolic process:biological_process]	--	--
Merged-5-138343-2	5:137946-138741	Promoter (<=1kb)	-534	KXG27543	macs2out/SbTF31_1_peaks.narrowPeak|macs2out/SbTF31_2_peaks.narrowPeak	2	138484	791	71	34.4117	6.17766	31.6911	SbTF31_1_peak_40587	5:137946-138736	791	138474	75	37.9816	6.57069	35.0638	SbTF31_2_peak_40936	5:137951-138741	791	138495	67	30.8417	5.78463	28.3184	SORBI_3005G001900	-	--	--	--
Merged-5-515030-2	5:514870-515179	Promoter (<=1kb)	-523	OQU82696	macs2out/SbTF31_1_peaks.narrowPeak|macs2out/SbTF31_2_peaks.narrowPeak	2	515008	297	83	39.814	6.17689	36.8263	SbTF31_1_peak_40637	5:514895-515179	285	515005	77	34.5534	5.72252	31.8136	SbTF31_2_peak_40992	5:514870-515178	309	515011	90	45.0746	6.63126	41.8391	SORBI_3005G006500	-	--	--	--
Merged-5-58917100-2	5:58916509-58917693	Promoter (<=1kb)	-803	KXG28557	macs2out/SbTF31_1_peaks.narrowPeak|macs2out/SbTF31_2_peaks.narrowPeak	2	58916990	1179	155	70.5331	6.17568	66.5148	SbTF31_1_peak_46709	5:58916513-58917685	1173	58916972	151	67.0976	6.01973	63.1214	SbTF31_2_peak_47059	5:58916509-58917693	1185	58917009	160	73.9685	6.33162	69.9083	SORBI_3005G136900	-	--	--	--
Merged-8-2619062-2	8:2618690-2619435	Promoter (1-2kb)	-1400	KXG22922	macs2out/SbTF31_1_peaks.narrowPeak|macs2out/SbTF31_2_peaks.narrowPeak	2	2619246	741	73	35.3125	6.17523	32.5453	SbTF31_1_peak_62173	8:2618690-2619435	746	2619244	79	40.415	6.6988	37.3741	SbTF31_2_peak_62734	8:2618694-2619430	737	2619249	67	30.21	5.65166	27.7166	SORBI_3008G029300	CBS:CBS domain	[GO:0003677:DNA binding:molecular_function]|[GO:0006355:regulation of transcription, DNA-templated:biological_process]	--	--
Merged-4-25814407-2	4:25813550-25815270	Promoter (<=1kb)	-642	KXG30110	macs2out/SbTF31_1_peaks.narrowPeak|macs2out/SbTF31_2_peaks.narrowPeak	2	25814251	1708	86	40.9686	6.17518	37.9151	SbTF31_1_peak_35982	4:25813550-25815270	1721	25814303	87	40.2544	6.0106	37.2218	SbTF31_2_peak_36378	4:25813557-25815251	1695	25814200	86	41.6827	6.33977	38.6083	SORBI_3004G134900	-	--	--	--
Merged-10-52089438-2	10:52089096-52089919	Promoter (1-2kb)	-1512	OQU76663	macs2out/SbTF31_1_peaks.narrowPeak|macs2out/SbTF31_2_peaks.narrowPeak	2	52089439	671	82	39.1274	6.17126	36.1741	SbTF31_1_peak_14773	10:52089111-52089919	809	52089439	76	34.2893	5.74827	31.5657	SbTF31_2_peak_15089	10:52089096-52089629	534	52089440	88	43.9655	6.59424	40.7824	SORBI_3010G181701	-	--	--	--
Merged-7-2278188-2	7:2278048-2278349	Promoter (1-2kb)	-1170	EES14471	macs2out/SbTF31_1_peaks.narrowPeak|macs2out/SbTF31_2_peaks.narrowPeak	2	2278174	281	75	36.2555	6.1675	33.4406	SbTF31_1_peak_55248	7:2278048-2278307	260	2278172	78	38.4466	6.3921	35.5069	SbTF31_2_peak_55733	7:2278048-2278349	302	2278177	73	34.0645	5.9429	31.3744	SORBI_3007G025200	HLH:Helix-loop-helix DNA-binding domain	--	--	--
Merged-2-5930972-2	2:5930723-5931429	Promoter (<=1kb)	-784	EER98113	macs2out/SbTF31_1_peaks.narrowPeak|macs2out/SbTF31_2_peaks.narrowPeak	2	5930872	487	88	41.564	6.16549	38.4811	SbTF31_1_peak_16640	2:5930736-5931429	694	5930868	87	41.4803	6.22543	38.3854	SbTF31_2_peak_16947	2:5930723-5931003	281	5930876	89	41.6477	6.10554	38.5767	SORBI_3002G061600	MFS_1:Major Facilitator Superfamily	--	--	--
Merged-3-5132027-2	3:5131535-5132532	Promoter (<=1kb)	-66	KXG31798	macs2out/SbTF31_1_peaks.narrowPeak|macs2out/SbTF31_2_peaks.narrowPeak	2	5131961	964	86	41.517	6.16542	38.4851	SbTF31_1_peak_25183	3:5131557-5132532	976	5131964	71	28.8775	5.09353	26.4378	SbTF31_2_peak_25527	3:5131535-5132487	953	5131958	102	54.1565	7.23731	50.5323	SORBI_3003G058100	Kelch_3:Galactose oxidase, central domain	--	--	--
Merged-4-62925387-2	4:62925228-62925545	Promoter (1-2kb)	-1751	KXG31042	macs2out/SbTF31_1_peaks.narrowPeak|macs2out/SbTF31_2_peaks.narrowPeak	2	62925403	288	80	38.145	6.16435	35.2369	SbTF31_1_peak_39790	4:62925260-62925545	286	62925409	78	35.3506	5.79588	32.5714	SbTF31_2_peak_40162	4:62925228-62925518	291	62925398	82	40.9395	6.53283	37.9024	SORBI_3004G286900	-	--	--	--
Merged-6-55474438-2	6:55474104-55474688	Promoter (1-2kb)	-1977	OQU82257	macs2out/SbTF31_1_peaks.narrowPeak|macs2out/SbTF31_2_peaks.narrowPeak	2	55474459	497	80	38.2029	6.16319	35.2897	SbTF31_1_peak_54231	6:55474104-55474686	583	55474419	85	42.211	6.51904	39.0814	SbTF31_2_peak_54713	6:55474277-55474688	412	55474499	75	34.1948	5.80733	31.498	SORBI_3006G204800	APO_RNA-bind:APO RNA-binding	[GO:0003723:RNA binding:molecular_function]|[GO:0005739:mitochondrion:cellular_component]	--	--
Merged-10-54480793-2	10:54480223-54481293	Promoter (<=1kb)	-232	EER90089	macs2out/SbTF31_1_peaks.narrowPeak|macs2out/SbTF31_2_peaks.narrowPeak	2	54480844	966	102	47.5211	6.16296	44.1572	SbTF31_1_peak_15054	10:54480398-54481258	861	54480856	100	47.2466	6.25138	43.8783	SbTF31_2_peak_15360	10:54480223-54481293	1071	54480833	104	47.7957	6.07453	44.4362	SORBI_3010G202000	GDPD:Glycerophosphoryl diester phosphodiesterase family	[GO:0008889:glycerophosphodiester phosphodiesterase activity:molecular_function]|[GO:0006071:glycerol metabolic process:biological_process]|[GO:0006629:lipid metabolic process:biological_process]|[GO:0031225:anchored component of membrane:cellular_component]	[K01126:E3.1.4.46, glpQ, ugpQ; glycerophosphoryl diester phosphodiesterase]	[00564 Glycerophospholipid metabolism [PATH:ko00564]]
Merged-7-52087253-2	7:52086983-52087487	Promoter (1-2kb)	-1406	EES13788	macs2out/SbTF31_1_peaks.narrowPeak|macs2out/SbTF31_2_peaks.narrowPeak	2	52087344	464	81	38.5804	6.16207	35.6489	SbTF31_1_peak_60321	7:52087061-52087483	423	52087332	77	36.314	6.05723	33.4836	SbTF31_2_peak_60862	7:52086983-52087487	505	52087356	85	40.8469	6.2669	37.8143	SORBI_3007G120500	Sec1:Sec1 family	[GO:0006886:intracellular protein transport:biological_process]|[GO:0006904:vesicle docking involved in exocytosis:biological_process]|[GO:0016192:vesicle-mediated transport:biological_process]|[GO:0000139:Golgi membrane:cellular_component]|[GO:0005739:mitochondrion:cellular_component]|[GO:0009705:plant-type vacuole membrane:cellular_component]|[GO:0005802:trans-Golgi network:cellular_component]	[K12479:VPS45; vacuolar protein sorting-associated protein 45]	[04144 Endocytosis [PATH:ko04144];04138 Autophagy - yeast [PATH:ko04138];04131 Membrane trafficking [BR:ko04131]]
Merged-10-50277561-2	10:50277321-50277786	Promoter (<=1kb)	-978	KXG20214	macs2out/SbTF31_1_peaks.narrowPeak|macs2out/SbTF31_2_peaks.narrowPeak	2	50277648	449	89	42.1846	6.15967	39.0713	SbTF31_1_peak_14577	10:50277321-50277786	466	50277646	93	43.9504	6.20626	40.7353	SbTF31_2_peak_14886	10:50277353-50277784	432	50277650	86	40.4188	6.11307	37.4073	SORBI_3010G171300	Zip:ZIP Zinc transporter	[GO:0005385:zinc ion transmembrane transporter activity:molecular_function]|[GO:0071577:zinc ion transmembrane transport:biological_process]|[GO:0016021:integral component of membrane:cellular_component]|[GO:0016020:membrane:cellular_component]|[GO:0005886:plasma membrane:cellular_component]	--	--
Merged-8-60043940-2	8:60043708-60044120	Promoter (<=1kb)	-844	OQU79589	macs2out/SbTF31_1_peaks.narrowPeak|macs2out/SbTF31_2_peaks.narrowPeak	2	60043959	342	98	46.2186	6.15925	42.9491	SbTF31_1_peak_68207	8:60043832-60044120	289	60043972	89	37.3565	5.40163	34.4726	SbTF31_2_peak_68794	8:60043708-60044102	395	60043946	108	55.0808	6.91688	51.4256	SORBI_3008G166900	Pkinase:Protein kinase domain	[GO:0005524:ATP binding:molecular_function]|[GO:0004674:protein serine/threonine kinase activity:molecular_function]|[GO:0016021:integral component of membrane:cellular_component]	--	--
Merged-3-49066783-2	3:49066456-49067118	Promoter (1-2kb)	-1176	OQU86986	macs2out/SbTF31_1_peaks.narrowPeak|macs2out/SbTF31_2_peaks.narrowPeak	2	49066616	645	81	38.7889	6.15911	35.8447	SbTF31_1_peak_29870	3:49066467-49067118	652	49066622	85	41.6807	6.42015	38.5746	SbTF31_2_peak_30289	3:49066456-49067094	639	49066611	78	35.8972	5.89808	33.1149	SORBI_3003G184400	JmjC:JmjC domain, hydroxylase	[GO:0016706:2-oxoglutarate-dependent dioxygenase activity:molecular_function]|[GO:0046872:metal ion binding:molecular_function]|[GO:0045905:positive regulation of translational termination:biological_process]|[GO:0018126:protein hydroxylation:biological_process]|[GO:0005737:cytoplasm:cellular_component]	--	--
Merged-5-56414330-2	5:56414141-56414520	Promoter (<=1kb)	-502	KXG28499	macs2out/SbTF31_1_peaks.narrowPeak|macs2out/SbTF31_2_peaks.narrowPeak	2	56414302	363	89	42.3385	6.15844	39.2336	SbTF31_1_peak_46430	5:56414141-56414503	363	56414298	81	35.4665	5.60079	32.6788	SbTF31_2_peak_46786	5:56414157-56414520	364	56414307	98	49.2105	6.71609	45.7884	SORBI_3005G129900	-	--	--	--
Merged-2-56047590-2	2:56047444-56047738	Promoter (<=1kb)	-421	EER98790	macs2out/SbTF31_1_peaks.narrowPeak|macs2out/SbTF31_2_peaks.narrowPeak	2	56047564	289	80	38.3194	6.15701	35.3984	SbTF31_1_peak_22033	2:56047444-56047731	288	56047561	80	38.016	6.14003	35.0969	SbTF31_2_peak_22384	2:56047448-56047738	291	56047567	81	38.6228	6.17399	35.7	SORBI_3002G179300	Ribosomal_L35Ae:Ribosomal protein L35Ae	[GO:0003729:mRNA binding:molecular_function]|[GO:0003735:structural constituent of ribosome:molecular_function]|[GO:0002181:cytoplasmic translation:biological_process]|[GO:0042273:ribosomal large subunit biogenesis:biological_process]|[GO:0005829:cytosol:cellular_component]|[GO:0022625:cytosolic large ribosomal subunit:cellular_component]|[GO:0005576:extracellular region:cellular_component]	[K02917:RP-L35Ae, RPL35A; large subunit ribosomal protein L35Ae]	[03010 Ribosome [PATH:ko03010];05171 Coronavirus disease - COVID-19 [PATH:ko05171];03011 Ribosome [BR:ko03011]]
Merged-2-21426168-2	2:21425840-21426656	Promoter (1-2kb)	-1535	OQU89046	macs2out/SbTF31_1_peaks.narrowPeak|macs2out/SbTF31_2_peaks.narrowPeak	2	21425996	657	81	38.7385	6.1559	35.797	SbTF31_1_peak_18479	2:21425840-21426337	498	21426045	82	39.6272	6.28196	36.6275	SbTF31_2_peak_18780	2:21425841-21426656	816	21425948	81	37.8497	6.02983	34.9664	SORBI_3002G138200	SOK:Protein SOSEKI, plant	--	--	--
Merged-1-76249824-2	1:76249559-76250095	Promoter (1-2kb)	-1231	KXG40112	macs2out/SbTF31_1_peaks.narrowPeak|macs2out/SbTF31_2_peaks.narrowPeak	2	76249914	517	82	38.9573	6.1547	36.0025	SbTF31_1_peak_8502	1:76249573-76250069	497	76249905	84	40.7094	6.32152	37.6513	SbTF31_2_peak_8715	1:76249559-76250095	537	76249923	80	37.2053	5.98787	34.3537	SORBI_3001G493400	Alba:Alba	[GO:0003723:RNA binding:molecular_function]|[GO:0001682:tRNA 5'-leader removal:biological_process]|[GO:0005634:nucleus:cellular_component]|[GO:0000172:ribonuclease MRP complex:cellular_component]	[K14525:RPP25; ribonucleases P/MRP protein subunit RPP25]	[03008 Ribosome biogenesis in eukaryotes [PATH:ko03008];03009 Ribosome biogenesis [BR:ko03009];03016 Transfer RNA biogenesis [BR:ko03016];03029 Mitochondrial biogenesis [BR:ko03029]]
Merged-6-41265626-2	6:41265356-41265881	Promoter (1-2kb)	-1128	KXG26170	macs2out/SbTF31_1_peaks.narrowPeak|macs2out/SbTF31_2_peaks.narrowPeak	2	41265733	506	78	37.2703	6.15195	34.4025	SbTF31_1_peak_52644	6:41265356-41265876	521	41265733	82	40.6998	6.48646	37.642	SbTF31_2_peak_53091	6:41265391-41265881	491	41265733	74	33.8408	5.81743	31.163	SORBI_3006G060800	-	[GO:0046872:metal ion binding:molecular_function]|[GO:0050832:defense response to fungus:biological_process]|[GO:1900150:regulation of defense response to fungus:biological_process]	--	--
Merged-2-31989949-2	2:31989637-31990248	Promoter (1-2kb)	-1406	OQU89105	macs2out/SbTF31_1_peaks.narrowPeak|macs2out/SbTF31_2_peaks.narrowPeak	2	31989851	582	68	33.2097	6.15118	30.55	SbTF31_1_peak_19648	2:31989637-31990248	612	31989822	72	36.2298	6.48357	33.4031	SbTF31_2_peak_19952	2:31989681-31990233	553	31989880	65	30.1895	5.81879	27.697	SORBI_3002G147350	-	--	--	--
Merged-9-139433-2	9:139215-139688	Promoter (1-2kb)	-1552	EES18828	macs2out/SbTF31_1_peaks.narrowPeak|macs2out/SbTF31_2_peaks.narrowPeak	2	139353	424	106	49.3721	6.15078	45.9273	SbTF31_1_peak_68534	9:139215-139603	389	139337	107	49.3158	6.11133	45.8582	SbTF31_2_peak_69132	9:139229-139688	460	139369	106	49.4283	6.19023	45.9963	SORBI_3009G001100	-	--	--	--
Merged-3-64561810-2	3:64560891-64563195	Promoter (1-2kb)	-1911	OQU87675	macs2out/SbTF31_1_peaks.narrowPeak|macs2out/SbTF31_2_peaks.narrowPeak	2	64561226	1814	87	41.1838	6.15074	38.1187	SbTF31_1_peak_31756	3:64560891-64562239	1349	64561046	83	40.6898	6.39993	37.6322	SbTF31_2_peak_32114	3:64560916-64563195	2280	64561406	92	41.6777	5.90156	38.6051	SORBI_3003G318001	-	[GO:0008061:chitin binding:molecular_function]|[GO:0009405:pathogenesis:biological_process]|[GO:0005576:extracellular region:cellular_component]	--	--
Merged-9-52672770-2	9:52672256-52673218	Promoter (1-2kb)	-1536	KXG22205	macs2out/SbTF31_1_peaks.narrowPeak|macs2out/SbTF31_2_peaks.narrowPeak	2	52672711	894	73	35.5602	6.14999	32.7852	SbTF31_1_peak_73929	9:52672256-52673215	960	52672711	83	43.5462	6.9568	40.3495	SbTF31_2_peak_74589	9:52672391-52673218	828	52672711	64	27.5742	5.34319	25.221	SORBI_3009G171300	Cofac_haem_bdg:Haem-binding uptake, Tiki superfamily, ChaN	[GO:0007275:multicellular organism development:biological_process]|[GO:0009507:chloroplast:cellular_component]|[GO:0031969:chloroplast membrane:cellular_component]|[GO:0016021:integral component of membrane:cellular_component]	--	--
Merged-10-11374481-2	10:11374147-11374825	Promoter (<=1kb)	-261	OQU76213	macs2out/SbTF31_1_peaks.narrowPeak|macs2out/SbTF31_2_peaks.narrowPeak	2	11374298	654	80	38.0909	6.14985	35.1836	SbTF31_1_peak_10442	10:11374162-11374791	630	11374298	77	35.7201	5.94279	32.9209	SbTF31_2_peak_10679	10:11374147-11374825	679	11374299	83	40.4616	6.35691	37.4463	SORBI_3010G111750	-	--	--	--
Merged-4-53941181-2	4:53940200-53941968	Promoter (1-2kb)	-1771	EES05291	macs2out/SbTF31_1_peaks.narrowPeak|macs2out/SbTF31_2_peaks.narrowPeak	2	53941288	1563	68	33.1701	6.14955	30.5151	SbTF31_1_peak_38703	4:53940601-53941957	1357	53941299	67	32.0245	6.03949	29.419	SbTF31_2_peak_39105	4:53940200-53941968	1769	53941277	70	34.3156	6.25961	31.6112	SORBI_3004G187300	-	--	--	--
Merged-9-86075-2	9:85771-86382	Promoter (1-2kb)	-1255	KXG20998	macs2out/SbTF31_1_peaks.narrowPeak|macs2out/SbTF31_2_peaks.narrowPeak	2	85986	574	68	33.1806	6.14923	30.5246	SbTF31_1_peak_68526	9:85806-86382	577	85990	66	31.202	5.95068	28.6389	SbTF31_2_peak_69123	9:85771-86341	571	85983	71	35.1593	6.34777	32.4103	SORBI_3009G000700	p450:Cytochrome P450	[GO:0080132:fatty acid alpha-hydroxylase activity:molecular_function]|[GO:0020037:heme binding:molecular_function]|[GO:0005506:iron ion binding:molecular_function]|[GO:0004497:monooxygenase activity:molecular_function]|[GO:0016491:oxidoreductase activity:molecular_function]|[GO:0016705:oxidoreductase activity, acting on paired donors, with incorporation or reduction of molecular oxygen:molecular_…	--	--
Merged-3-69261685-2	3:69261529-69261852	Promoter (1-2kb)	-1005	EES03987	macs2out/SbTF31_1_peaks.narrowPeak|macs2out/SbTF31_2_peaks.narrowPeak	2	69261698	312	68	33.3265	6.14759	30.6695	SbTF31_1_peak_32288	3:69261529-69261829	301	69261683	61	27.1874	5.5066	24.8381	SbTF31_2_peak_32637	3:69261530-69261852	323	69261714	76	39.4656	6.78859	36.5009	SORBI_3003G378900	SPARK:SPARK	[GO:0005524:ATP binding:molecular_function]|[GO:0004674:protein serine/threonine kinase activity:molecular_function]|[GO:0046777:protein autophosphorylation:biological_process]|[GO:0016021:integral component of membrane:cellular_component]|[GO:0005886:plasma membrane:cellular_component]	--	--
Merged-7-28358666-2	7:28358081-28359241	Promoter (1-2kb)	-1374	OQU80269	macs2out/SbTF31_1_peaks.narrowPeak|macs2out/SbTF31_2_peaks.narrowPeak	2	28358405	1147	73	35.1733	6.14736	32.4226	SbTF31_1_peak_58194	7:28358105-28359241	1137	28358384	67	30.343	5.67949	27.8292	SbTF31_2_peak_58708	7:28358081-28359237	1157	28358426	79	40.0037	6.61522	37.016	SORBI_3007G103000	FGGY_N:FGGY family of carbohydrate kinases, N-terminal domain	[GO:0005524:ATP binding:molecular_function]|[GO:0004370:glycerol kinase activity:molecular_function]|[GO:0016773:phosphotransferase activity, alcohol group as acceptor:molecular_function]|[GO:0042742:defense response to bacterium:biological_process]|[GO:0019563:glycerol catabolic process:biological_process]|[GO:0006071:glycerol metabolic process:biological_process]|[GO:0046167:glycerol-3-phosphat…	--	--
Merged-2-62501492-2	2:62501310-62501684	Promoter (1-2kb)	-1649	KXG35820	macs2out/SbTF31_1_peaks.narrowPeak|macs2out/SbTF31_2_peaks.narrowPeak	2	62501513	360	71	35.8034	6.14652	33.0804	SbTF31_1_peak_22703	2:62501316-62501684	369	62501546	48	17.0818	4.23265	15.2717	SbTF31_2_peak_23056	2:62501310-62501660	351	62501480	94	54.5249	8.0604	50.8891	SORBI_3002G234000	-	--	--	--
Merged-4-10300460-2	4:10299977-10300766	Promoter (1-2kb)	-1825	OQU84700	macs2out/SbTF31_1_peaks.narrowPeak|macs2out/SbTF31_2_peaks.narrowPeak	2	10300590	571	97	45.3507	6.14618	42.0935	SbTF31_1_peak_34236	4:10299977-10300725	749	10300580	92	40.7739	5.75622	37.713	SbTF31_2_peak_34631	4:10300373-10300766	394	10300601	102	49.9275	6.53613	46.474	SORBI_3004G107500	Ion_trans_2:Ion channel	[GO:0005249:voltage-gated potassium channel activity:molecular_function]|[GO:0034765:regulation of ion transmembrane transport:biological_process]|[GO:0016021:integral component of membrane:cellular_component]	--	--
Merged-1-24767953-2	1:24767571-24768180	Promoter (1-2kb)	-1080	OQU91734	macs2out/SbTF31_1_peaks.narrowPeak|macs2out/SbTF31_2_peaks.narrowPeak	2	24768056	444	72	34.9592	6.14522	32.2242	SbTF31_1_peak_3029	1:24767571-24768180	610	24768049	61	26.7187	5.40302	24.3941	SbTF31_2_peak_3102	1:24767892-24768170	279	24768064	83	43.1998	6.88742	40.0542	SORBI_3001G240800	Pkinase:Protein kinase domain	[GO:0005524:ATP binding:molecular_function]|[GO:0004674:protein serine/threonine kinase activity:molecular_function]|[GO:0006952:defense response:biological_process]|[GO:0005886:plasma membrane:cellular_component]|[GO:0009506:plasmodesma:cellular_component]	--	--
Merged-6-48590366-2	6:48590194-48590514	Promoter (1-2kb)	-1001	EES10985	macs2out/SbTF31_1_peaks.narrowPeak|macs2out/SbTF31_2_peaks.narrowPeak	2	48590355	293	78	37.4063	6.14497	34.5343	SbTF31_1_peak_53422	6:48590247-48590514	268	48590370	77	36.5367	6.10055	33.696	SbTF31_2_peak_53879	6:48590194-48590512	319	48590340	80	38.2759	6.18939	35.3726	SORBI_3006G118700	-	[GO:0042803:protein homodimerization activity:molecular_function]|[GO:0042162:telomeric DNA binding:molecular_function]|[GO:0032204:regulation of telomere maintenance:biological_process]|[GO:0000781:chromosome, telomeric region:cellular_component]	--	--
Merged-10-424630-2	10:424394-424866	Promoter (<=1kb)	-825	EER89047	macs2out/SbTF31_1_peaks.narrowPeak|macs2out/SbTF31_2_peaks.narrowPeak	2	424642	445	78	38.0231	6.14461	35.1511	SbTF31_1_peak_9153	10:424422-424838	417	424657	63	25.9653	5.08642	23.6811	SbTF31_2_peak_9394	10:424394-424866	473	424627	94	50.0809	7.20279	46.6211	SORBI_3010G005000	Pectate_lyase_3:Pectate lyase superfamily protein	[GO:0004650:polygalacturonase activity:molecular_function]|[GO:0005975:carbohydrate metabolic process:biological_process]|[GO:0016021:integral component of membrane:cellular_component]	--	--
Merged-5-3421721-2	5:3421553-3421896	Promoter (1-2kb)	-1159	KXG27745	macs2out/SbTF31_1_peaks.narrowPeak|macs2out/SbTF31_2_peaks.narrowPeak	2	3421762	334	78	37.2537	6.14443	34.3924	SbTF31_1_peak_40995	5:3421553-3421880	328	3421763	73	33.2369	5.77852	30.5688	SbTF31_2_peak_41351	5:3421556-3421896	341	3421762	83	41.2705	6.51035	38.216	SORBI_3005G037400	-	--	--	--
Merged-3-4335369-2	3:4335242-4335499	Promoter (1-2kb)	-1357	OQU86220	macs2out/SbTF31_1_peaks.narrowPeak|macs2out/SbTF31_2_peaks.narrowPeak	2	4335398	244	74	35.6568	6.13645	32.8734	SbTF31_1_peak_25107	3:4335242-4335482	241	4335399	74	35.3563	6.11875	32.576	SbTF31_2_peak_25446	3:4335253-4335499	247	4335398	75	35.9574	6.15415	33.1707	SORBI_3003G047600	UDPGT:UDP-glucoronosyl and UDP-glucosyl transferase	[GO:0080043:quercetin 3-O-glucosyltransferase activity:molecular_function]|[GO:0080046:quercetin 4'-O-glucosyltransferase activity:molecular_function]|[GO:0080044:quercetin 7-O-glucosyltransferase activity:molecular_function]|[GO:0035251:UDP-glucosyltransferase activity:molecular_function]|[GO:0051555:flavonol biosynthetic process:biological_process]|[GO:0005783:endoplasmic reticulum:cellular_com…	--	--
Merged-9-57369544-2	9:57369242-57369861	Promoter (1-2kb)	-1548	EES19958	macs2out/SbTF31_1_peaks.narrowPeak|macs2out/SbTF31_2_peaks.narrowPeak	2	57369570	603	86	40.5403	6.13419	37.5085	SbTF31_1_peak_74521	9:57369245-57369861	617	57369575	89	41.8901	6.14721	38.7755	SbTF31_2_peak_75191	9:57369242-57369830	589	57369565	83	39.1904	6.12116	36.2416	SORBI_3009G234300	Kdo:Lipopolysaccharide kinase (Kdo/WaaP) family	[GO:0005524:ATP binding:molecular_function]|[GO:0004707:MAP kinase activity:molecular_function]|[GO:0035556:intracellular signal transduction:biological_process]|[GO:0010468:regulation of gene expression:biological_process]|[GO:0005737:cytoplasm:cellular_component]|[GO:0005634:nucleus:cellular_component]	[K04371:ERK, MAPK1_3; mitogen-activated protein kinase 1/3]	[04010 MAPK signaling pathway [PATH:ko04010];04013 MAPK signaling pathway - fly [PATH:ko04013];04011 MAPK signaling pathway - yeast [PATH:ko04011];04012 ErbB signaling pathway [PATH:ko04012];04014 Ras signaling pathway [PATH:ko04014];04015 Rap1 signaling pathway [PATH:ko04015];04350 TGF-beta signaling pathway [PATH:ko04350];04370 VEGF signaling pathway [PATH:ko04370];04371 Apelin signaling pathwa…
Merged-4-11519759-2	4:11519584-11519984	Promoter (<=1kb)	-837	EES04869	macs2out/SbTF31_1_peaks.narrowPeak|macs2out/SbTF31_2_peaks.narrowPeak	2	11519700	340	74	35.8854	6.13019	33.1041	SbTF31_1_peak_34390	4:11519595-11519873	279	11519697	65	27.8936	5.33147	25.5085	SbTF31_2_peak_34776	4:11519584-11519984	401	11519704	84	43.8771	6.92891	40.6998	SORBI_3004G114200	zf-C3HC4_2:Zinc finger, C3HC4 type (RING finger)	[GO:0046872:metal ion binding:molecular_function]|[GO:0016740:transferase activity:molecular_function]|[GO:0016567:protein ubiquitination:biological_process]|[GO:0016021:integral component of membrane:cellular_component]	--	--
Merged-4-46913462-2	4:46913156-46913807	Promoter (<=1kb)	-941	OQU84959	macs2out/SbTF31_1_peaks.narrowPeak|macs2out/SbTF31_2_peaks.narrowPeak	2	46913339	598	87	41.0179	6.12804	37.9656	SbTF31_1_peak_37864	4:46913172-46913715	544	46913341	93	46.0793	6.56895	42.7612	SbTF31_2_peak_38257	4:46913156-46913807	652	46913337	81	35.9565	5.68713	33.1699	SORBI_3004G149200	TPR_11:TPR repeat	--	--	--
Merged-2-54221756-2	2:54221297-54222222	Promoter (<=1kb)	-917	OQU89307	macs2out/SbTF31_1_peaks.narrowPeak|macs2out/SbTF31_2_peaks.narrowPeak	2	54222077	917	74	35.6472	6.12781	32.8648	SbTF31_1_peak_21803	2:54221297-54222207	911	54222065	71	32.8761	5.86914	30.2235	SbTF31_2_peak_22163	2:54221299-54222222	924	54222089	78	38.4184	6.38648	35.5061	SORBI_3002G171001	AMP-binding:AMP-binding enzyme	[GO:0005524:ATP binding:molecular_function]|[GO:0016405:CoA-ligase activity:molecular_function]|[GO:0006744:ubiquinone biosynthetic process:biological_process]|[GO:0005777:peroxisome:cellular_component]	--	--
Merged-3-56430777-2	3:56430255-56431305	Promoter (1-2kb)	-1660	EES01104	macs2out/SbTF31_1_peaks.narrowPeak|macs2out/SbTF31_2_peaks.narrowPeak	2	56431123	1010	89	41.851	6.12515	38.7661	SbTF31_1_peak_30737	3:56430290-56431258	969	56431107	83	36.2022	5.59219	33.3792	SbTF31_2_peak_31138	3:56430255-56431305	1051	56431139	95	47.4998	6.65811	44.153	SORBI_3003G227100	HEAT:HEAT repeat	[GO:0030276:clathrin binding:molecular_function]|[GO:0043424:protein histidine kinase binding:molecular_function]|[GO:0006886:intracellular protein transport:biological_process]|[GO:0016192:vesicle-mediated transport:biological_process]|[GO:0030131:clathrin adaptor complex:cellular_component]|[GO:0030665:clathrin-coated vesicle membrane:cellular_component]|[GO:0005794:Golgi apparatus:cellular_com…	--	--
Merged-6-29566437-2	6:29566215-29566656	Promoter (<=1kb)	-778	EES11960	macs2out/SbTF31_1_peaks.narrowPeak|macs2out/SbTF31_2_peaks.narrowPeak	2	29566444	422	75	35.8077	6.12378	33.0174	SbTF31_1_peak_51220	6:29566238-29566656	419	29566523	73	34.8806	6.10827	32.1251	SbTF31_2_peak_51631	6:29566215-29566640	426	29566366	77	36.7348	6.13929	33.9098	SORBI_3006G042800	-	--	--	--
Merged-1-80339922-2	1:80339287-80340428	Promoter (1-2kb)	-1726	OQU93465	macs2out/SbTF31_1_peaks.narrowPeak|macs2out/SbTF31_2_peaks.narrowPeak	2	80339921	890	84	39.9308	6.12178	36.9385	SbTF31_1_peak_8990	1:80339287-80340306	1020	80339932	78	34.9616	5.72392	32.2024	SbTF31_2_peak_9219	1:80339669-80340428	760	80339911	91	44.8999	6.51964	41.6746	SORBI_3001G540600	Bestrophin:Bestrophin, RFP-TM, chloride channel	[GO:0005247:voltage-gated chloride channel activity:molecular_function]|[GO:0019684:photosynthesis, light reaction:biological_process]|[GO:0042548:regulation of photosynthesis, light reaction:biological_process]|[GO:0010027:thylakoid membrane organization:biological_process]|[GO:0009507:chloroplast:cellular_component]|[GO:0031969:chloroplast membrane:cellular_component]|[GO:0009533:chloroplast st…	--	--
Merged-10-24013618-2	10:24012974-24014155	Promoter (<=1kb)	-557	EER88363	macs2out/SbTF31_1_peaks.narrowPeak|macs2out/SbTF31_2_peaks.narrowPeak	2	24013674	706	68	33.0362	6.12073	30.3889	SbTF31_1_peak_11979	10:24013557-24013786	230	24013690	67	32.0245	6.03949	29.419	SbTF31_2_peak_12284	10:24012974-24014155	1182	24013658	70	34.0479	6.20196	31.3587	SORBI_3010G139400	-	--	--	--
Merged-8-5063579-2	8:5063074-5064056	Promoter (<=1kb)	-736	EES16721	macs2out/SbTF31_1_peaks.narrowPeak|macs2out/SbTF31_2_peaks.narrowPeak	2	5063668	942	85	40.0412	6.11961	37.0329	SbTF31_1_peak_62464	8:5063144-5064056	913	5063664	87	42.0625	6.32942	38.9378	SbTF31_2_peak_63027	8:5063074-5064044	971	5063673	83	38.0199	5.90981	35.1281	SORBI_3008G051000	MCM:MCM P-loop domain	[GO:0005524:ATP binding:molecular_function]|[GO:0016851:magnesium chelatase activity:molecular_function]|[GO:0015995:chlorophyll biosynthetic process:biological_process]|[GO:0015979:photosynthesis:biological_process]|[GO:0009507:chloroplast:cellular_component]	[K03405:chlI, bchI; magnesium chelatase subunit I]	[00860 Porphyrin metabolism [PATH:ko00860]]
Merged-3-13325106-2	3:13324845-13325402	Promoter (1-2kb)	-1575	OQU86744	macs2out/SbTF31_1_peaks.narrowPeak|macs2out/SbTF31_2_peaks.narrowPeak	2	13324994	521	74	35.5384	6.1189	32.7709	SbTF31_1_peak_26163	3:13324845-13325332	488	13324989	66	29.0362	5.48884	26.589	SbTF31_2_peak_26526	3:13324848-13325402	555	13325000	82	42.0405	6.74897	38.9529	SORBI_3003G138200	-	--	--	--
Merged-4-58460283-2	4:58459847-58460675	Promoter (<=1kb)	-741	KXG30756	macs2out/SbTF31_1_peaks.narrowPeak|macs2out/SbTF31_2_peaks.narrowPeak	2	58460350	773	86	40.4686	6.11799	37.443	SbTF31_1_peak_39260	4:58459947-58460663	717	58460515	83	38.0327	5.91211	35.1127	SbTF31_2_peak_39641	4:58459847-58460675	829	58460186	89	42.9046	6.32386	39.7734	SORBI_3004G236600	Kelch_4:Galactose oxidase, central domain	[GO:0016567:protein ubiquitination:biological_process]|[GO:0005634:nucleus:cellular_component]	--	--
Merged-super_120-23794-2	super_120:23587-24007	Promoter (<=1kb)	-841	OQU75650	macs2out/SbTF31_1_peaks.narrowPeak|macs2out/SbTF31_2_peaks.narrowPeak	2	23777	407	84	39.8143	6.11784	36.819	SbTF31_1_peak_74858	super_120:23595-23988	394	23793	83	38.2026	5.94245	35.2737	SbTF31_2_peak_75525	super_120:23587-24007	421	23762	86	41.4259	6.29322	38.3643	SORBI_3K010000	RRM_1:RNA recognition motif. (a.k.a. RRM, RBD, or RNP domain)	[GO:0003729:mRNA binding:molecular_function]|[GO:0051028:mRNA transport:biological_process]|[GO:0005654:nucleoplasm:cellular_component]|[GO:0005886:plasma membrane:cellular_component]	--	--
Merged-2-74476336-2	2:74475897-74476597	Promoter (1-2kb)	-1103	EER99783	macs2out/SbTF31_1_peaks.narrowPeak|macs2out/SbTF31_2_peaks.narrowPeak	2	74476423	509	78	37.0456	6.11597	34.1904	SbTF31_1_peak_24143	2:74476268-74476597	330	74476424	80	38.1811	6.17136	35.2545	SbTF31_2_peak_24500	2:74475897-74476585	689	74476423	76	35.9101	6.06058	33.1263	SORBI_3002G392100	peroxidase:Peroxidase	[GO:0020037:heme binding:molecular_function]|[GO:0046872:metal ion binding:molecular_function]|[GO:0004601:peroxidase activity:molecular_function]|[GO:0032922:circadian regulation of gene expression:biological_process]|[GO:0097167:circadian regulation of translation:biological_process]|[GO:0042744:hydrogen peroxide catabolic process:biological_process]|[GO:0042752:regulation of circadian rhythm:b…	[K00430:E1.11.1.7; peroxidase]	[00940 Phenylpropanoid biosynthesis [PATH:ko00940]]
Merged-3-73013464-2	3:73012864-73014066	Promoter (1-2kb)	-1266	OQU88199	macs2out/SbTF31_1_peaks.narrowPeak|macs2out/SbTF31_2_peaks.narrowPeak	2	73013011	1199	72	34.7201	6.11526	31.9877	SbTF31_1_peak_32728	3:73012864-73014066	1203	73012999	70	32.7607	5.93005	30.1184	SbTF31_2_peak_33100	3:73012867-73014062	1196	73013023	75	36.6795	6.30047	33.857	SORBI_3003G425900	DUF295:Protein of unknown function (DUF295)	--	--	--
Merged-1-61172934-2	1:61172763-61173118	Promoter (<=1kb)	-254	EER92057	macs2out/SbTF31_1_peaks.narrowPeak|macs2out/SbTF31_2_peaks.narrowPeak	2	61172927	341	70	33.7468	6.11421	31.0618	SbTF31_1_peak_6649	1:61172765-61173090	326	61172917	76	38.7895	6.64548	35.8328	SbTF31_2_peak_6826	1:61172763-61173118	356	61172938	64	28.7041	5.58294	26.2909	SORBI_3001G324600	Cystatin:Cystatin domain	[GO:0004869:cysteine-type endopeptidase inhibitor activity:molecular_function]|[GO:0006952:defense response:biological_process]|[GO:0005576:extracellular region:cellular_component]	--	--
Merged-3-57385416-2	3:57385161-57385679	Promoter (1-2kb)	-1630	EES03340	macs2out/SbTF31_1_peaks.narrowPeak|macs2out/SbTF31_2_peaks.narrowPeak	2	57385421	512	79	37.6861	6.11175	34.7995	SbTF31_1_peak_30841	3:57385161-57385679	519	57385383	76	34.9107	5.8666	32.1526	SbTF31_2_peak_31236	3:57385161-57385665	505	57385459	83	40.4616	6.35691	37.4463	SORBI_3003G235500	-	--	--	--
Merged-4-53763352-2	4:53763189-53763506	Promoter (1-2kb)	-1125	KXG30465	macs2out/SbTF31_1_peaks.narrowPeak|macs2out/SbTF31_2_peaks.narrowPeak	2	53763331	308	76	36.3877	6.11165	33.5655	SbTF31_1_peak_38676	4:53763208-53763505	298	53763327	78	37.6175	6.22826	34.7207	SbTF31_2_peak_39076	4:53763189-53763506	318	53763335	75	35.1578	5.99503	32.4103	SORBI_3004G184500	NDK:Nucleoside diphosphate kinase	[GO:0005524:ATP binding:molecular_function]|[GO:0004550:nucleoside diphosphate kinase activity:molecular_function]|[GO:0006241:CTP biosynthetic process:biological_process]|[GO:0006183:GTP biosynthetic process:biological_process]|[GO:0006228:UTP biosynthetic process:biological_process]	[K00940:ndk, NME; nucleoside-diphosphate kinase]	[00230 Purine metabolism [PATH:ko00230];00240 Pyrimidine metabolism [PATH:ko00240];00983 Drug metabolism - other enzymes [PATH:ko00983];04016 MAPK signaling pathway - plant [PATH:ko04016];04131 Membrane trafficking [BR:ko04131]]
Merged-9-56153686-2	9:56153036-56154198	Promoter (<=1kb)	-450	KXG22456	macs2out/SbTF31_1_peaks.narrowPeak|macs2out/SbTF31_2_peaks.narrowPeak	2	56153456	1023	85	40.2444	6.11088	37.2328	SbTF31_1_peak_74372	9:56153036-56154196	1161	56153460	81	36.5943	5.80096	33.7492	SbTF31_2_peak_75039	9:56153314-56154198	885	56153453	90	43.8945	6.42081	40.7165	SORBI_3009G217200	RNA_pol_Rpb1_4:RNA polymerase Rpb1, domain 4	[GO:0003677:DNA binding:molecular_function]|[GO:0003899:DNA-directed 5'-3' RNA polymerase activity:molecular_function]|[GO:0008270:zinc ion binding:molecular_function]|[GO:0042254:ribosome biogenesis:biological_process]|[GO:0006351:transcription, DNA-templated:biological_process]|[GO:0005634:nucleus:cellular_component]|[GO:0009506:plasmodesma:cellular_component]|[GO:0005736:RNA polymerase I compl…	[K02999:RPA1, POLR1A; DNA-directed RNA polymerase I subunit RPA1]	[03020 RNA polymerase [PATH:ko03020];03021 Transcription machinery [BR:ko03021]]
Merged-6-48776796-2	6:48776603-48776988	Promoter (<=1kb)	-775	EES10998	macs2out/SbTF31_1_peaks.narrowPeak|macs2out/SbTF31_2_peaks.narrowPeak	2	48776841	382	70	33.9577	6.11078	31.2681	SbTF31_1_peak_53446	6:48776603-48776987	385	48776832	64	28.6926	5.58046	26.2645	SbTF31_2_peak_53902	6:48776609-48776988	380	48776850	77	39.2229	6.6411	36.2717	SORBI_3006G121100	eIF-4B:Plant specific eukaryotic initiation factor 4B	[GO:0003729:mRNA binding:molecular_function]|[GO:0042803:protein homodimerization activity:molecular_function]|[GO:0003743:translation initiation factor activity:molecular_function]|[GO:0005634:nucleus:cellular_component]	--	--
Merged-4-6611500-2	4:6610686-6612104	Promoter (<=1kb)	-425	OQU84571	macs2out/SbTF31_1_peaks.narrowPeak|macs2out/SbTF31_2_peaks.narrowPeak	2	6611338	1180	85	40.1805	6.10917	37.1688	SbTF31_1_peak_33792	4:6610686-6612076	1391	6611343	84	37.8377	5.8057	34.9292	SbTF31_2_peak_34204	4:6611136-6612104	969	6611334	87	42.5234	6.41264	39.4085	SORBI_3004G080350	-	--	--	--
Merged-4-53831067-2	4:53830712-53831344	Promoter (1-2kb)	-1802	EES05329	macs2out/SbTF31_1_peaks.narrowPeak|macs2out/SbTF31_2_peaks.narrowPeak	2	53831150	534	68	33.0792	6.10906	30.4321	SbTF31_1_peak_38685	4:53830712-53831344	633	53831139	78	41.4696	7.01647	38.3767	SbTF31_2_peak_39088	4:53830889-53831324	436	53831161	58	24.6888	5.20165	22.4875	SORBI_3004G185500	DUF3537:Protein of unknown function (DUF3537)	--	--	--
[truncated: 7,710 more rows]

## Sheet: Sheet2
geneid
SORBI_3006G021700
[truncated: 7,765 more rows]
