# Supplementary material for: Transcriptional Regulation of Starch Biosynthesis in Sorghum Grain by a MIKC-Type MADS-Box Transcription Factor: An In Vitro Analysis
Source: Plants (Basel). 2026 Mar 26;15(7):1011. doi: 10.3390/plants15071011 (PMC13074354; doi:10.3390/plants15071011)
Supplement: Supplementary file 1 [file plants-15-01011-s001.zip › Table S4 All the primer sequence information used in this study.xlsx]

## Sheet: Sheet1
Table S1. All the primer sequence information used in this study
Primer Classification	Primer Name	Primer Sequence
Primers for SbMIKC17 gene cloning	SbMIKC17F	5'-CCTCGATCATGTAGCAAAAGCG-3'
	SbMIKC17R	5'-GTGTGACAGATTGACAGTCCTCCC-3'
Primers for SbMIKC17 plantprokaryotic expression vector (pET32a	SbMIKC17-32aF	5'-GCCATGGCTGATATCGGATCCATGGGACGCGGGAAGATCGAG-3'
	SbMIKC17-32aR	5'-CTCGAGTGCGGCCGCAAGCTTTCACAGCTGCAGGCCGTGGCC-3'
Primers for SbMIKC17 Y1H Analysis	SbMIKC17-Rec2F	5'-GTACCAGATTACGCTCATATGATGGGACGCGGGAAGATCGAG-3'
	SbMIKC17-Rec2R	5'-CAGCTCGAGCTCGATGGATCCTCACAGCTGCAGGCCGTGGCC-3'
	pSbAGPS1-HisF	5'-GACTCACTATAGGGCGAATTCTCCTCTCAACATGCAAGCTATCC-3'
	pSbAGPS1-HisR	5'-CGGATCGATTCGCGAACGCGTTGCTCCTACGGTGGGGAAGG-3'
Primers for SbMIKC17 self-activity domain analysis	SbMIKC17BKF	5'-TCAGAGGAGGACCTGCATATGATGGGACGCGGGAAGATCGAG-3'
	SbMIKC17BKR	5'-CCGCTGCAGGTCGACGGATCCTCACAGCTGCAGGCCGTGGC-3'
Primers for SbMIKC17 expression vector (pBI221) construction	SbMIKC17-221CZF	5'-CAGGTCGACTCTAGAGGATCCATGGGACGCGGGAAGATCGAG-3'
	SbMIKC17-221CZR	5'-CGATCGGGGAAATTCGAGCTCTCACAGCTGCAGGCCGTGGC-3'
Primers for SbMIKC17 Subcelluar location Analysis	SbMIKC17-eGFPF	5'-ATTTGGAGAGGACAGGGTACCATGGGACGCGGGAAGATCGA-3'
	SbMIKC17-eGFPR	5'-GGTACTAGTGTCGACTCTAGACAGCTGCAGGCCGTGGCCAT-3'
Real-time PCR primer for SbMIKC17	SbMIKC17QF	5'-ACACGGATGAAGAACGAGATGG-3'
	SbMIKC17QR	5'-GTCAATGTCGCCTGCTGGTTC-3'
Primers for qRT PCR analysis of different transgenic rice lines	SbMIKC34QF	5'-CCCTCATCATCTTCTCCAGCC-3'
	SbMIKC34QR	5'-CCAAGTCCTCACCAAGTAGATTTC-3'
	SbMIKC21QF	5'-GAGCCTTCTCTTGACTTGAACTTAG-3'
	SbMIKC21QR	5'-CCTTTGTTTGAAGCACCCTGT-3'
	SbMIKC15QF	5'-TCTTTTGCTGGATGTTATTACGC-3'
	SbMIKC15QR	5'-AGGATTTAGGGACCTTGGTTTAGT-3'
	SbMIKC12QF	5'-CTGAGAAATGCTTTGAAGGATACG-3'
	SbMIKC12QR	5'-TAAGACGGAGCAGTCCCAGG-3'
	SbMIKC14QF	5'-ACTACTGCTCCCCCAAGACATC-3'
	SbMIKC14QR	5'-CAGTGCTCCATCAGTTTCTCATTC-3'
	SbMIKC32QF	5'-GTCACGATTCAGCACTACAAGCA-3'
	SbMIKC32QR	5'-CTGTTGTGCCCTTTCATTCTCAT-3'
	SbMIKC30QF	5'-ACACCGTTGGGTCTTCCTCTG-3'
	SbMIKC30QR	5'-TCCTTGAGTGTCAGGTTTCCCA-3'
	SbMIKC20QF	5'-GAGAAAGACACAACTTATGATGGAG-3'
	SbMIKC20QR	5'-GGCAGAAACTGGTGATGAGG-3'
	SbMIKC4QF	5'-CTTATCAGGGACTCCTTCAGCA -3'
	SbMIKC4QR	5'-AGGGTGGATTCCTGCTATGC-3'
	SbMIKC28QF	5'-TACAGCGGACTCAGAGGAACTTG-3'
	SbMIKC28QR	5'-GGAAGAAGTTATTGCCGTGTAGC-3'
	SbMIKC9QF	5'-GAGTTAGTCCAGAGCAGTCGC-3'
	SbMIKC9QR	5'-TCTTTGATACCAAGTGACCCC-3'
Primers for plant expression vector (pGreenII0800) construction	pSbISA1-pGF	5'-GTCGACGGTATCGATAAGCTTATGTTGTAATATTCGATGTAA-3'
	pSbISA1-pGR	5'-CGCTCTAGAACTAGTGGATCCGGGGAGAGGAGGGAACCCAGT-3'
